# Supplementary material for: Variability and uncertainty of data from genotoxicity test guidelines: what we know and why it matters
Source: Arch Toxicol. 2026 Feb 17;100(5):1713–34. doi: 10.1007/s00204-025-04277-9 (PMC13086873; doi:10.1007/s00204-025-04277-9)
Supplement: Supplementary file 2 — Supplementary file2 (XLSX 1014 KB) [file 204_2025_4277_MOESM2_ESM.xlsx]

## Sheet: Sheet1
com_name	com_casnumber	method_type	guideline_qualifier	genotoxguidelinefulltxt	deviation	acceptability	species	strain	number_individuals	sex	route	exp_period	expperiodunit	control	met_indicator	results	mouselymphtest	invivotissueexp	opinion_pub_year	literature_reference
1,4-Dimethylnaphthalene	571-58-4	in vivo	According to	OECD Guideline 474 (Mammalian Erythrocyte Micronucleus Test)	No	Acceptable	House mouse (as animal)	CD-1	10	Male/Female	oral: gavage	24	h	yes	not applicable	Negative		direct evidence-cytotoxicity$indirect evidence-systemic toxicity	2013	8672
1,4-Dimethylnaphthalene	571-58-4	in vivo	According to	OECD Guideline 474 (Mammalian Erythrocyte Micronucleus Test)	No	Acceptable	House mouse (as animal)	CD-1	10	Male/Female	oral: gavage	24	h	yes	not applicable	Negative		direct evidence-cytotoxicity$indirect evidence-systemic toxicity	2013	8672
1,4-Dimethylnaphthalene	571-58-4	in vivo	According to	OECD Guideline 474 (Mammalian Erythrocyte Micronucleus Test)	No	Acceptable	House mouse (as animal)	CD-1	10	Male/Female	oral: gavage	48	h	yes	not applicable	Negative		direct evidence-cytotoxicity$indirect evidence-systemic toxicity	2013	8672
1,4-Dimethylnaphthalene	571-58-4	in vivo	According to	OECD Guideline 474 (Mammalian Erythrocyte Micronucleus Test)	No	Acceptable	House mouse (as animal)	CD-1	10	Male/Female	oral: gavage	48	h	yes	not applicable	Negative		direct evidence-cytotoxicity$indirect evidence-systemic toxicity	2013	8672
1,4-Dimethylnaphthalene	571-58-4	in vivo	According to	OECD Guideline 474 (Mammalian Erythrocyte Micronucleus Test)	No	Acceptable	House mouse (as animal)	CD-1	10	Male/Female	oral: gavage	72	h	yes	not applicable	Negative		direct evidence-cytotoxicity$indirect evidence-systemic toxicity	2013	8672
1,4-Dimethylnaphthalene	571-58-4	in vivo	According to	OECD Guideline 474 (Mammalian Erythrocyte Micronucleus Test)	No	Acceptable	House mouse (as animal)	CD-1	10	Male/Female	oral: gavage	72	h	yes	not applicable	Negative		direct evidence-cytotoxicity$indirect evidence-systemic toxicity	2013	8672
1,4-Dimethylnaphthalene	571-58-4	in vitro	According to	OECD Guideline 476 (In vitro Mammalian Cell Gene Mutation Test)	No	Acceptable	House mouse (as animal)	lymphoma L5178Y cells			Not reported			no data	without	Negative	no information		2013	10524
1,4-Dimethylnaphthalene	571-58-4	in vitro	According to	OECD Guideline 476 (In vitro Mammalian Cell Gene Mutation Test)	No	Acceptable	House mouse (as animal)	lymphoma L5178Y cells			Not reported			no data	with	Positive	small colonies		2013	10524
1,4-Dimethylnaphthalene	571-58-4	in vitro	According to	OECD Guideline 476 (In vitro Mammalian Cell Gene Mutation Test)	No	Acceptable	House mouse (as animal)	lymphoma L5178Y cells			Not reported			no data	with	Positive	large colonies		2013	10524
1,4-Dimethylnaphthalene	571-58-4	in vivo	Equivalent or similar to	OECD Guideline 486 (Unscheduled DNA Synthesis (UDS) Test with Mammalian Liver Cells in vivo)	Yes	Acceptable	Rat (as animal)	Sprague-Dawley	4	Male	oral: gavage	4	h	yes	not applicable	Negative			2013	5232
1,4-Dimethylnaphthalene	571-58-4	in vivo	Equivalent or similar to	OECD Guideline 486 (Unscheduled DNA Synthesis (UDS) Test with Mammalian Liver Cells in vivo)	Yes	Acceptable	Rat (as animal)	Sprague-Dawley	4	Male	oral: gavage	14	h	yes	not applicable	Negative			2013	5232
1,4-Dimethylnaphthalene	571-58-4	in vitro	Equivalent or similar to	OECD Guideline 471 (Bacterial Reverse Mutation Assay)	Yes	Acceptable	Salmonella typhimurium (as organism)	TA 98			Not reported			yes	without	Negative			2013	8013
1,4-Dimethylnaphthalene	571-58-4	in vitro	Equivalent or similar to	OECD Guideline 471 (Bacterial Reverse Mutation Assay)	Yes	Acceptable	Salmonella typhimurium (as organism)	TA 1537			Not reported			yes	with	Negative			2013	8013
1,4-Dimethylnaphthalene	571-58-4	in vitro	Equivalent or similar to	OECD Guideline 471 (Bacterial Reverse Mutation Assay)	Yes	Acceptable	Salmonella typhimurium (as organism)	TA 1537			Not reported			yes	without	Negative			2013	8013
1,4-Dimethylnaphthalene	571-58-4	in vitro	Equivalent or similar to	OECD Guideline 471 (Bacterial Reverse Mutation Assay)	Yes	Acceptable	Salmonella typhimurium (as organism)	TA 1538			Not reported			yes	without	Negative			2013	8013
1,4-Dimethylnaphthalene	571-58-4	in vitro	Equivalent or similar to	OECD Guideline 471 (Bacterial Reverse Mutation Assay)	Yes	Acceptable	Salmonella typhimurium (as organism)	TA 1535			Not reported			yes	without	Negative			2013	8013
1,4-Dimethylnaphthalene	571-58-4	in vitro	Equivalent or similar to	OECD Guideline 471 (Bacterial Reverse Mutation Assay)	Yes	Acceptable	Salmonella typhimurium (as organism)	TA 1535			Not reported			yes	with	Negative			2013	8013
1,4-Dimethylnaphthalene	571-58-4	in vitro	Equivalent or similar to	OECD Guideline 471 (Bacterial Reverse Mutation Assay)	Yes	Acceptable	Salmonella typhimurium (as organism)	TA 98			Not reported			yes	with	Negative			2013	8013
1,4-Dimethylnaphthalene	571-58-4	in vitro	Equivalent or similar to	OECD Guideline 471 (Bacterial Reverse Mutation Assay)	Yes	Acceptable	Salmonella typhimurium (as organism)	TA 100			Not reported			yes	with	Negative			2013	8013
1,4-Dimethylnaphthalene	571-58-4	in vitro	Equivalent or similar to	OECD Guideline 471 (Bacterial Reverse Mutation Assay)	Yes	Acceptable	Salmonella typhimurium (as organism)	TA 1538			Not reported			yes	with	Negative			2013	8013
1,4-Dimethylnaphthalene	571-58-4	in vitro	Equivalent or similar to	OECD Guideline 471 (Bacterial Reverse Mutation Assay)	Yes	Acceptable	Salmonella typhimurium (as organism)	TA 100			Not reported			yes	without	Negative			2013	8013
1,4-Dimethylnaphthalene	571-58-4	in vitro	According to	OECD Guideline 471 (Bacterial Reverse Mutation Assay)	No	Acceptable	Salmonella typhimurium (as organism)	TA 1537			Not reported			yes	with	Negative			2013	5168
1,4-Dimethylnaphthalene	571-58-4	in vitro	According to	OECD Guideline 471 (Bacterial Reverse Mutation Assay)	No	Acceptable	Salmonella typhimurium (as organism)	TA 1537			Not reported			yes	without	Negative			2013	5168
1,4-Dimethylnaphthalene	571-58-4	in vitro	According to	OECD Guideline 471 (Bacterial Reverse Mutation Assay)	No	Acceptable	Salmonella typhimurium (as organism)	TA 1535			Not reported			yes	without	Negative			2013	5168
1,4-Dimethylnaphthalene	571-58-4	in vitro	According to	OECD Guideline 471 (Bacterial Reverse Mutation Assay)	No	Acceptable	Salmonella typhimurium (as organism)	TA 98			Not reported			yes	without	Negative			2013	5168
1,4-Dimethylnaphthalene	571-58-4	in vitro	According to	OECD Guideline 471 (Bacterial Reverse Mutation Assay)	No	Acceptable	Salmonella typhimurium (as organism)	TA 102			Not reported			yes	without	Negative			2013	5168
1,4-Dimethylnaphthalene	571-58-4	in vitro	According to	OECD Guideline 471 (Bacterial Reverse Mutation Assay)	No	Acceptable	Salmonella typhimurium (as organism)	TA 102			Not reported			yes	with	Negative			2013	5168
1,4-Dimethylnaphthalene	571-58-4	in vitro	According to	OECD Guideline 471 (Bacterial Reverse Mutation Assay)	No	Acceptable	Salmonella typhimurium (as organism)	TA 100			Not reported			yes	with	Negative			2013	5168
1,4-Dimethylnaphthalene	571-58-4	in vitro	According to	OECD Guideline 471 (Bacterial Reverse Mutation Assay)	No	Acceptable	Salmonella typhimurium (as organism)	TA 1535			Not reported			yes	with	Negative			2013	5168
1,4-Dimethylnaphthalene	571-58-4	in vitro	According to	OECD Guideline 471 (Bacterial Reverse Mutation Assay)	No	Acceptable	Salmonella typhimurium (as organism)	TA 100			Not reported			yes	without	Negative			2013	5168
1,4-Dimethylnaphthalene	571-58-4	in vitro	According to	OECD Guideline 471 (Bacterial Reverse Mutation Assay)	No	Acceptable	Salmonella typhimurium (as organism)	TA 98			Not reported			yes	with	Negative			2013	5168
1-Methylcyclopropene	3100-04-7	in vitro	According to	OECD Guideline 476 (In vitro Mammalian Cell Gene Mutation Test)	No	Acceptable	Hamster (as animal)	CHO			Not reported			yes	without	Negative			2005	5573
1-Methylcyclopropene	3100-04-7	in vitro	According to	OECD Guideline 476 (In vitro Mammalian Cell Gene Mutation Test)	No	Acceptable	Hamster (as animal)	CHO			Not reported			yes	with	Negative			2005	5573
1-Methylcyclopropene	3100-04-7	in vivo	According to	OECD Guideline 474 (Mammalian Erythrocyte Micronucleus Test)	No	Acceptable	House mouse (as animal)	CD-1	10	Male/Female	intraperitoneal	24	h	yes	not applicable	Negative		no evidence	2005	9768
1-Methylcyclopropene	3100-04-7	in vivo	According to	OECD Guideline 474 (Mammalian Erythrocyte Micronucleus Test)	No	Acceptable	House mouse (as animal)	CD-1	10	Male/Female	intraperitoneal	48	h	yes	not applicable	Negative		no evidence	2005	9768
1-Methylcyclopropene	3100-04-7	in vitro	Equivalent or similar to	OECD Guideline 473 (In vitro Mammalian Chromosome Aberration Test)	Yes	Acceptable	Human (as organism)	lymphocytes			Not reported			yes	without	Negative			2005	8657
1-Methylcyclopropene	3100-04-7	in vitro	Equivalent or similar to	OECD Guideline 473 (In vitro Mammalian Chromosome Aberration Test)	Yes	Acceptable	Human (as organism)	lymphocytes			Not reported			yes	with	Negative			2005	8657
1-Methylcyclopropene	3100-04-7	in vitro	Equivalent or similar to	OECD Guideline 471 (Bacterial Reverse Mutation Assay)	Yes	Acceptable	Salmonella typhimurium (as organism)	TA 98			Not reported			yes	without	Negative			2005	8928
1-Methylcyclopropene	3100-04-7	in vitro	Equivalent or similar to	OECD Guideline 471 (Bacterial Reverse Mutation Assay)	Yes	Acceptable	Salmonella typhimurium (as organism)	TA 100			Not reported			yes	with	Negative			2005	8928
1-Methylcyclopropene	3100-04-7	in vitro	Equivalent or similar to	OECD Guideline 471 (Bacterial Reverse Mutation Assay)	Yes	Acceptable	Salmonella typhimurium (as organism)	TA 1537			Not reported			yes	without	Negative			2005	8928
1-Methylcyclopropene	3100-04-7	in vitro	Equivalent or similar to	OECD Guideline 471 (Bacterial Reverse Mutation Assay)	Yes	Acceptable	Salmonella typhimurium (as organism)	TA 1537			Not reported			yes	with	Negative			2005	8928
1-Methylcyclopropene	3100-04-7	in vitro	Equivalent or similar to	OECD Guideline 471 (Bacterial Reverse Mutation Assay)	Yes	Acceptable	Salmonella typhimurium (as organism)	TA 1535			Not reported			yes	without	Negative			2005	8928
1-Methylcyclopropene	3100-04-7	in vitro	Equivalent or similar to	OECD Guideline 471 (Bacterial Reverse Mutation Assay)	Yes	Acceptable	Salmonella typhimurium (as organism)	TA 100			Not reported			yes	without	Negative			2005	8928
1-Methylcyclopropene	3100-04-7	in vitro	Equivalent or similar to	OECD Guideline 471 (Bacterial Reverse Mutation Assay)	Yes	Acceptable	Salmonella typhimurium (as organism)	TA 1535			Not reported			yes	with	Negative			2005	8928
1-Methylcyclopropene	3100-04-7	in vitro	Equivalent or similar to	OECD Guideline 471 (Bacterial Reverse Mutation Assay)	Yes	Acceptable	Salmonella typhimurium (as organism)	TA 102			Not reported			yes	without	Negative			2005	8928
1-Methylcyclopropene	3100-04-7	in vitro	Equivalent or similar to	OECD Guideline 471 (Bacterial Reverse Mutation Assay)	Yes	Acceptable	Salmonella typhimurium (as organism)	TA 102			Not reported			yes	with	Negative			2005	8928
1-Methylcyclopropene	3100-04-7	in vitro	Equivalent or similar to	OECD Guideline 471 (Bacterial Reverse Mutation Assay)	Yes	Acceptable	Salmonella typhimurium (as organism)	TA 98			Not reported			yes	with	Negative			2005	8928
1-Naphthylacetic acid	86-87-3	in vitro	According to	OECD Guideline 471 (Bacterial Reverse Mutation Assay)	No	Acceptable	Escherichia coli (as organism)	WP2 uvr A pKM 101			Not reported			yes, concurrent vehicle	with	Negative			2011	5171
1-Naphthylacetic acid	86-87-3	in vitro	According to	OECD Guideline 471 (Bacterial Reverse Mutation Assay)	No	Acceptable	Escherichia coli (as organism)	WP2 uvr A pKM 101			Not reported			yes, concurrent vehicle	without	Negative			2011	5171
1-Naphthylacetic acid	86-87-3	in vitro	According to	OECD Guideline 471 (Bacterial Reverse Mutation Assay)	No	Acceptable	Escherichia coli (as organism)	WP2			Not reported			yes, concurrent vehicle	without	Negative			2011	5171
1-Naphthylacetic acid	86-87-3	in vitro	According to	OECD Guideline 471 (Bacterial Reverse Mutation Assay)	No	Acceptable	Escherichia coli (as organism)	WP2			Not reported			yes, concurrent vehicle	with	Negative			2011	5171
1-Naphthylacetic acid	86-87-3	in vitro	Equivalent or similar to	OECD Guideline 476 (In vitro Mammalian Cell Gene Mutation Test)	Yes	Acceptable	Hamster (as animal)	CHO			Not reported			yes	without	Negative			2011	10520
1-Naphthylacetic acid	86-87-3	in vitro	Equivalent or similar to	OECD Guideline 476 (In vitro Mammalian Cell Gene Mutation Test)	Yes	Acceptable	Hamster (as animal)	CHO			Not reported			yes	with	Negative			2011	10520
1-Naphthylacetic acid	86-87-3	in vitro	Equivalent or similar to	OECD Guideline 473 (In vitro Mammalian Chromosome Aberration Test)	Yes	Acceptable	Hamster (as animal)	CHO			Not reported			yes, concurrent vehicle	without	Negative			2011	5848
1-Naphthylacetic acid	86-87-3	in vitro	Equivalent or similar to	OECD Guideline 473 (In vitro Mammalian Chromosome Aberration Test)	Yes	Acceptable	Hamster (as animal)	CHO			Not reported			yes, concurrent vehicle	with	Negative			2011	5848
1-Naphthylacetic acid	86-87-3	in vitro	According to	OECD Guideline 476 (In vitro Mammalian Cell Gene Mutation Test)	No	Acceptable	House mouse (as animal)	lymphoma L5178Y cells			Not reported			yes, concurrent vehicle	without	Ambiguous	no information		2011	5170
1-Naphthylacetic acid	86-87-3	in vitro	According to	OECD Guideline 476 (In vitro Mammalian Cell Gene Mutation Test)	No	Acceptable	House mouse (as animal)	lymphoma L5178Y cells			Not reported			yes, concurrent vehicle	with	Ambiguous	no information		2011	5170
1-Naphthylacetic acid	86-87-3	in vitro	Equivalent or similar to	OECD Guideline 476 (In vitro Mammalian Cell Gene Mutation Test)	Yes	Acceptable	House mouse (as animal)	lymphoma L5178Y cells			Not reported			yes, concurrent vehicle	without	Negative	no information		2011	9796
1-Naphthylacetic acid	86-87-3	in vivo	Equivalent or similar to	OECD Guideline 474 (Mammalian Erythrocyte Micronucleus Test)	Yes	Acceptable	House mouse (as animal)	CD-1	6	Male/Female	oral: unspecified	24	h	yes	not applicable	Negative		direct evidence-cytotoxicity	2011	10691
1-Naphthylacetic acid	86-87-3	in vitro	Equivalent or similar to	OECD Guideline 471 (Bacterial Reverse Mutation Assay)	Yes	Acceptable	Salmonella typhimurium (as organism)	TA 100			Not reported			yes, concurrent vehicle	without	Negative			2011	8302
1-Naphthylacetic acid	86-87-3	in vitro	Equivalent or similar to	OECD Guideline 471 (Bacterial Reverse Mutation Assay)	Yes	Acceptable	Salmonella typhimurium (as organism)	TA 1537			Not reported			yes, concurrent vehicle	with	Negative			2011	8302
1-Naphthylacetic acid	86-87-3	in vitro	Equivalent or similar to	OECD Guideline 471 (Bacterial Reverse Mutation Assay)	Yes	Acceptable	Salmonella typhimurium (as organism)	TA 98			Not reported			yes, concurrent vehicle	with	Negative			2011	8302
1-Naphthylacetic acid	86-87-3	in vitro	Equivalent or similar to	OECD Guideline 471 (Bacterial Reverse Mutation Assay)	Yes	Acceptable	Salmonella typhimurium (as organism)	TA 1535			Not reported			yes, concurrent vehicle	with	Negative			2011	8302
1-Naphthylacetic acid	86-87-3	in vitro	Equivalent or similar to	OECD Guideline 471 (Bacterial Reverse Mutation Assay)	Yes	Acceptable	Salmonella typhimurium (as organism)	TA 1538			Not reported			yes, concurrent vehicle	with	Negative			2011	8302
1-Naphthylacetic acid	86-87-3	in vitro	Equivalent or similar to	OECD Guideline 471 (Bacterial Reverse Mutation Assay)	Yes	Acceptable	Salmonella typhimurium (as organism)	TA 98			Not reported			yes, concurrent vehicle	without	Negative			2011	8302
1-Naphthylacetic acid	86-87-3	in vitro	Equivalent or similar to	OECD Guideline 471 (Bacterial Reverse Mutation Assay)	Yes	Acceptable	Salmonella typhimurium (as organism)	TA 1535			Not reported			yes, concurrent vehicle	without	Negative			2011	8302
1-Naphthylacetic acid	86-87-3	in vitro	Equivalent or similar to	OECD Guideline 471 (Bacterial Reverse Mutation Assay)	Yes	Acceptable	Salmonella typhimurium (as organism)	TA 1538			Not reported			yes, concurrent vehicle	without	Negative			2011	8302
1-Naphthylacetic acid	86-87-3	in vitro	Equivalent or similar to	OECD Guideline 471 (Bacterial Reverse Mutation Assay)	Yes	Acceptable	Salmonella typhimurium (as organism)	TA 100			Not reported			yes, concurrent vehicle	with	Negative			2011	8302
1-Naphthylacetic acid	86-87-3	in vitro	Equivalent or similar to	OECD Guideline 471 (Bacterial Reverse Mutation Assay)	Yes	Acceptable	Salmonella typhimurium (as organism)	TA 1537			Not reported			yes, concurrent vehicle	without	Negative			2011	8302
1-Naphthylacetic acid	86-87-3	in vitro	According to	OECD Guideline 471 (Bacterial Reverse Mutation Assay)	No	Acceptable	Salmonella typhimurium (as organism)	TA 1537			Not reported			yes, concurrent vehicle	without	Negative			2011	5171
1-Naphthylacetic acid	86-87-3	in vitro	According to	OECD Guideline 471 (Bacterial Reverse Mutation Assay)	No	Acceptable	Salmonella typhimurium (as organism)	TA 1537			Not reported			yes, concurrent vehicle	with	Negative			2011	5171
1-Naphthylacetic acid	86-87-3	in vitro	According to	OECD Guideline 471 (Bacterial Reverse Mutation Assay)	No	Acceptable	Salmonella typhimurium (as organism)	TA 100			Not reported			yes, concurrent vehicle	without	Negative			2011	5171
1-Naphthylacetic acid	86-87-3	in vitro	According to	OECD Guideline 471 (Bacterial Reverse Mutation Assay)	No	Acceptable	Salmonella typhimurium (as organism)	TA 1535			Not reported			yes, concurrent vehicle	without	Negative			2011	5171
1-Naphthylacetic acid	86-87-3	in vitro	According to	OECD Guideline 471 (Bacterial Reverse Mutation Assay)	No	Acceptable	Salmonella typhimurium (as organism)	TA 98			Not reported			yes, concurrent vehicle	with	Negative			2011	5171
1-Naphthylacetic acid	86-87-3	in vitro	According to	OECD Guideline 471 (Bacterial Reverse Mutation Assay)	No	Acceptable	Salmonella typhimurium (as organism)	TA 98			Not reported			yes, concurrent vehicle	without	Negative			2011	5171
1-Naphthylacetic acid	86-87-3	in vitro	According to	OECD Guideline 471 (Bacterial Reverse Mutation Assay)	No	Acceptable	Salmonella typhimurium (as organism)	TA 1535			Not reported			yes, concurrent vehicle	with	Negative			2011	5171
1-Naphthylacetic acid	86-87-3	in vitro	According to	OECD Guideline 471 (Bacterial Reverse Mutation Assay)	No	Acceptable	Salmonella typhimurium (as organism)	TA 100			Not reported			yes, concurrent vehicle	with	Negative			2011	5171
sodium 1-naphthylacetate	61-31-4	in vitro	According to	OECD Guideline 471 (Bacterial Reverse Mutation Assay)	No	Acceptable	Escherichia coli (as organism)	WP2 uvr A			Not reported			yes, concurrent vehicle	without	Negative			2011	5487
sodium 1-naphthylacetate	61-31-4	in vitro	According to	OECD Guideline 471 (Bacterial Reverse Mutation Assay)	No	Acceptable	Escherichia coli (as organism)	WP2 uvr A			Not reported			yes, concurrent vehicle	with	Negative			2011	5487
sodium 1-naphthylacetate	61-31-4	in vitro	Equivalent or similar to	OECD Guideline 473 (In vitro Mammalian Chromosome Aberration Test)	Yes	Acceptable	Human (as organism)	lymphocytes			Not reported			yes, concurrent vehicle	without	Positive			2011	6749
sodium 1-naphthylacetate	61-31-4	in vitro	Equivalent or similar to	OECD Guideline 473 (In vitro Mammalian Chromosome Aberration Test)	Yes	Acceptable	Human (as organism)	lymphocytes			Not reported			yes, concurrent vehicle	with	Negative			2011	6749
sodium 1-naphthylacetate	61-31-4	in vivo	According to	OECD Guideline 474 (Mammalian Erythrocyte Micronucleus Test)	No	Acceptable	Rat (as animal)	Wistar	5	Male	oral: unspecified	24	h	yes	not applicable	Negative		no evidence	2011	6751
sodium 1-naphthylacetate	61-31-4	in vivo	Equivalent or similar to	OECD Guideline 486 (Unscheduled DNA Synthesis (UDS) Test with Mammalian Liver Cells in vivo)	Yes	Acceptable	Rat (as animal)	Wistar	3	Male	oral: gavage	16	h	yes, concurrent vehicle	not applicable	Negative			2011	6750
sodium 1-naphthylacetate	61-31-4	in vivo	Equivalent or similar to	OECD Guideline 486 (Unscheduled DNA Synthesis (UDS) Test with Mammalian Liver Cells in vivo)	Yes	Acceptable	Rat (as animal)	Wistar	3	Male	oral: gavage	2	h	yes, concurrent vehicle	not applicable	Negative			2011	6750
sodium 1-naphthylacetate	61-31-4	in vitro	According to	OECD Guideline 471 (Bacterial Reverse Mutation Assay)	No	Acceptable	Salmonella typhimurium (as organism)	TA 1535			Not reported			yes, concurrent vehicle	with	Negative			2011	5487
sodium 1-naphthylacetate	61-31-4	in vitro	According to	OECD Guideline 471 (Bacterial Reverse Mutation Assay)	No	Acceptable	Salmonella typhimurium (as organism)	TA 100			Not reported			yes, concurrent vehicle	with	Negative			2011	5487
sodium 1-naphthylacetate	61-31-4	in vitro	According to	OECD Guideline 471 (Bacterial Reverse Mutation Assay)	No	Acceptable	Salmonella typhimurium (as organism)	TA 100			Not reported			yes, concurrent vehicle	without	Negative			2011	5487
sodium 1-naphthylacetate	61-31-4	in vitro	According to	OECD Guideline 471 (Bacterial Reverse Mutation Assay)	No	Acceptable	Salmonella typhimurium (as organism)	TA 1535			Not reported			yes, concurrent vehicle	without	Negative			2011	5487
sodium 1-naphthylacetate	61-31-4	in vitro	According to	OECD Guideline 471 (Bacterial Reverse Mutation Assay)	No	Acceptable	Salmonella typhimurium (as organism)	TA 1537			Not reported			yes, concurrent vehicle	with	Negative			2011	5487
sodium 1-naphthylacetate	61-31-4	in vitro	According to	OECD Guideline 471 (Bacterial Reverse Mutation Assay)	No	Acceptable	Salmonella typhimurium (as organism)	TA 98			Not reported			yes, concurrent vehicle	with	Negative			2011	5487
sodium 1-naphthylacetate	61-31-4	in vitro	According to	OECD Guideline 471 (Bacterial Reverse Mutation Assay)	No	Acceptable	Salmonella typhimurium (as organism)	TA 1537			Not reported			yes, concurrent vehicle	without	Negative			2011	5487
sodium 1-naphthylacetate	61-31-4	in vitro	According to	OECD Guideline 471 (Bacterial Reverse Mutation Assay)	No	Acceptable	Salmonella typhimurium (as organism)	TA 98			Not reported			yes, concurrent vehicle	without	Negative			2011	5487
ethyl 1-naphthylacetate	2122-70-5	in vitro	Equivalent or similar to	OECD Guideline 476 (In vitro Mammalian Cell Gene Mutation Test)	Yes	Acceptable	House mouse (as animal)	lymphoma L5178Y cells			Not reported			yes, concurrent vehicle	with	Negative	no information		2011	9796
2-(1-Naphthyl)acetamide	86-86-2	in vitro	Equivalent or similar to	OECD Guideline 476 (In vitro Mammalian Cell Gene Mutation Test)	Yes	Acceptable	Hamster (as animal)	lung fibroblasts (V79)			Not reported			yes	without	Negative			2011	6642
2-(1-Naphthyl)acetamide	86-86-2	in vitro	Equivalent or similar to	OECD Guideline 476 (In vitro Mammalian Cell Gene Mutation Test)	Yes	Acceptable	Hamster (as animal)	lung fibroblasts (V79)			Not reported			yes, concurrent vehicle	with	Negative			2011	6642
2-(1-Naphthyl)acetamide	86-86-2	in vitro	Equivalent or similar to	OECD Guideline 473 (In vitro Mammalian Chromosome Aberration Test)	Yes	Acceptable	Hamster (as animal)	CHO			Not reported			yes, concurrent vehicle	with	Negative			2011	8600
2-(1-Naphthyl)acetamide	86-86-2	in vitro	Equivalent or similar to	OECD Guideline 473 (In vitro Mammalian Chromosome Aberration Test)	Yes	Acceptable	Hamster (as animal)	CHO			Not reported			yes, concurrent vehicle	without	Negative			2011	8600
2-(1-Naphthyl)acetamide	86-86-2	in vitro	Equivalent or similar to	OECD Guideline 476 (In vitro Mammalian Cell Gene Mutation Test)	Yes	Acceptable	House mouse (as animal)	lymphoma L5178Y cells			Not reported			yes	without	Negative	no information		2011	9797
2-(1-Naphthyl)acetamide	86-86-2	in vitro	Equivalent or similar to	OECD Guideline 476 (In vitro Mammalian Cell Gene Mutation Test)	Yes	Acceptable	House mouse (as animal)	lymphoma L5178Y cells			Not reported			yes	with	Positive	small colonies		2011	9797
2-(1-Naphthyl)acetamide	86-86-2	in vivo	According to	OECD Guideline 474 (Mammalian Erythrocyte Micronucleus Test)	No	Acceptable	House mouse (as animal)	CD-1	10	Male/Female	oral: gavage	24	h	yes, concurrent vehicle	not applicable	Negative		direct evidence-cytotoxicity	2011	5638
2-(1-Naphthyl)acetamide	86-86-2	in vivo	According to	OECD Guideline 474 (Mammalian Erythrocyte Micronucleus Test)	No	Acceptable	House mouse (as animal)	CD-1	10	Male/Female	oral: gavage	48	h	yes, concurrent vehicle	not applicable	Negative		direct evidence-cytotoxicity	2011	5638
2-(1-Naphthyl)acetamide	86-86-2	in vivo	According to	OECD Guideline 474 (Mammalian Erythrocyte Micronucleus Test)	No	Acceptable	House mouse (as animal)	CD-1	10	Male/Female	oral: gavage	72	h	yes, concurrent vehicle	not applicable	Negative		direct evidence-cytotoxicity	2011	5638
2-(1-Naphthyl)acetamide	86-86-2	in vivo	Equivalent or similar to	OECD Guideline 474 (Mammalian Erythrocyte Micronucleus Test)	Yes	Acceptable	House mouse (as animal)	ICR	10	Male/Female	intraperitoneal	24	h	yes, concurrent vehicle	not applicable	Negative		direct evidence-cytotoxicity$indirect evidence-systemic toxicity	2011	9123
2-(1-Naphthyl)acetamide	86-86-2	in vivo	Equivalent or similar to	OECD Guideline 474 (Mammalian Erythrocyte Micronucleus Test)	Yes	Acceptable	House mouse (as animal)	ICR	10	Male/Female	intraperitoneal	72	h	yes, concurrent vehicle	not applicable	Negative		direct evidence-cytotoxicity$indirect evidence-systemic toxicity	2011	9123
2-(1-Naphthyl)acetamide	86-86-2	in vivo	Equivalent or similar to	OECD Guideline 474 (Mammalian Erythrocyte Micronucleus Test)	Yes	Acceptable	House mouse (as animal)	ICR	10	Male/Female	intraperitoneal	48	h	yes, concurrent vehicle	not applicable	Negative		direct evidence-cytotoxicity$indirect evidence-systemic toxicity	2011	9123
2-(1-Naphthyl)acetamide	86-86-2	in vitro	Equivalent or similar to	OECD Guideline 471 (Bacterial Reverse Mutation Assay)	Yes	Acceptable	Salmonella typhimurium (as organism)	TA 98			Not reported			yes, concurrent vehicle	without	Negative			2011	9802
2-(1-Naphthyl)acetamide	86-86-2	in vitro	Equivalent or similar to	OECD Guideline 471 (Bacterial Reverse Mutation Assay)	Yes	Acceptable	Salmonella typhimurium (as organism)	TA 1535			Not reported			yes, concurrent vehicle	with	Negative			2011	9802
2-(1-Naphthyl)acetamide	86-86-2	in vitro	Equivalent or similar to	OECD Guideline 471 (Bacterial Reverse Mutation Assay)	Yes	Acceptable	Salmonella typhimurium (as organism)	TA 1538			Not reported			yes, concurrent vehicle	with	Negative			2011	9802
2-(1-Naphthyl)acetamide	86-86-2	in vitro	Equivalent or similar to	OECD Guideline 471 (Bacterial Reverse Mutation Assay)	Yes	Acceptable	Salmonella typhimurium (as organism)	TA 98			Not reported			yes, concurrent vehicle	with	Negative			2011	9802
2-(1-Naphthyl)acetamide	86-86-2	in vitro	Equivalent or similar to	OECD Guideline 471 (Bacterial Reverse Mutation Assay)	Yes	Acceptable	Salmonella typhimurium (as organism)	TA 100			Not reported			yes, concurrent vehicle	without	Negative			2011	9802
2-(1-Naphthyl)acetamide	86-86-2	in vitro	Equivalent or similar to	OECD Guideline 471 (Bacterial Reverse Mutation Assay)	Yes	Acceptable	Salmonella typhimurium (as organism)	TA 1535			Not reported			yes, concurrent vehicle	without	Negative			2011	9802
2-(1-Naphthyl)acetamide	86-86-2	in vitro	Equivalent or similar to	OECD Guideline 471 (Bacterial Reverse Mutation Assay)	Yes	Acceptable	Salmonella typhimurium (as organism)	TA 1537			Not reported			yes, concurrent vehicle	without	Negative			2011	9802
2-(1-Naphthyl)acetamide	86-86-2	in vitro	Equivalent or similar to	OECD Guideline 471 (Bacterial Reverse Mutation Assay)	Yes	Acceptable	Salmonella typhimurium (as organism)	TA 1537			Not reported			yes, concurrent vehicle	with	Negative			2011	9802
2-(1-Naphthyl)acetamide	86-86-2	in vitro	Equivalent or similar to	OECD Guideline 471 (Bacterial Reverse Mutation Assay)	Yes	Acceptable	Salmonella typhimurium (as organism)	TA 1538			Not reported			yes, concurrent vehicle	without	Negative			2011	9802
2-(1-Naphthyl)acetamide	86-86-2	in vitro	Equivalent or similar to	OECD Guideline 471 (Bacterial Reverse Mutation Assay)	Yes	Acceptable	Salmonella typhimurium (as organism)	TA 100			Not reported			yes, concurrent vehicle	with	Negative			2011	9802
2,4,6,8-Tetramethyl-1,3,5,7-tetraoxacyclooctane	108-62-3	in vitro	According to	OECD Guideline 471 (Bacterial Reverse Mutation Assay)	No	Acceptable	Escherichia coli (as organism)	WP2 uvr A			Not reported			yes	without	Negative			2010	10394
2,4,6,8-Tetramethyl-1,3,5,7-tetraoxacyclooctane	108-62-3	in vitro	According to	OECD Guideline 471 (Bacterial Reverse Mutation Assay)	No	Acceptable	Escherichia coli (as organism)	WP2 uvr A			Not reported			yes	with	Negative			2010	10394
2,4,6,8-Tetramethyl-1,3,5,7-tetraoxacyclooctane	108-62-3	in vitro	According to	OECD Guideline 473 (In vitro Mammalian Chromosome Aberration Test)	No	Acceptable	Hamster (as animal)	CHO			Not reported			yes	without	Negative			2010	5871
2,4,6,8-Tetramethyl-1,3,5,7-tetraoxacyclooctane	108-62-3	in vitro	According to	OECD Guideline 473 (In vitro Mammalian Chromosome Aberration Test)	No	Acceptable	Hamster (as animal)	CHO			Not reported			yes	with	Negative			2010	5871
2,4,6,8-Tetramethyl-1,3,5,7-tetraoxacyclooctane	108-62-3	in vitro	According to	OECD Guideline 476 (In vitro Mammalian Cell Gene Mutation Test)	No	Acceptable	House mouse (as animal)	lymphoma L5178Y cells			Not reported			yes	with	Negative	no information		2010	5872
2,4,6,8-Tetramethyl-1,3,5,7-tetraoxacyclooctane	108-62-3	in vitro	According to	OECD Guideline 476 (In vitro Mammalian Cell Gene Mutation Test)	No	Acceptable	House mouse (as animal)	lymphoma L5178Y cells			Not reported			yes	without	Negative	no information		2010	5872
2,4,6,8-Tetramethyl-1,3,5,7-tetraoxacyclooctane	108-62-3	in vivo	According to	OECD Guideline 474 (Mammalian Erythrocyte Micronucleus Test)	No	Acceptable	House mouse (as animal)	ICR	10	Male/Female	oral: gavage	24	h	yes, concurrent vehicle	not applicable	Negative		no evidence	2010	7675
2,4,6,8-Tetramethyl-1,3,5,7-tetraoxacyclooctane	108-62-3	in vivo	According to	OECD Guideline 474 (Mammalian Erythrocyte Micronucleus Test)	No	Acceptable	House mouse (as animal)	ICR	10	Male/Female	oral: gavage	48	h	yes, concurrent vehicle	not applicable	Negative		no evidence	2010	7675
2,4,6,8-Tetramethyl-1,3,5,7-tetraoxacyclooctane	108-62-3	in vivo	According to	OECD Guideline 474 (Mammalian Erythrocyte Micronucleus Test)	No	Acceptable	House mouse (as animal)	ICR	10	Male/Female	oral: gavage	72	h	yes, concurrent vehicle	not applicable	Negative		no evidence	2010	7675
2,4,6,8-Tetramethyl-1,3,5,7-tetraoxacyclooctane	108-62-3	in vitro	According to	OECD Guideline 471 (Bacterial Reverse Mutation Assay)	No	Acceptable	Salmonella typhimurium (as organism)	TA 98			Not reported			yes	with	Negative			2010	10394
2,4,6,8-Tetramethyl-1,3,5,7-tetraoxacyclooctane	108-62-3	in vitro	According to	OECD Guideline 471 (Bacterial Reverse Mutation Assay)	No	Acceptable	Salmonella typhimurium (as organism)	TA 1535			Not reported			yes	with	Negative			2010	10394
2,4,6,8-Tetramethyl-1,3,5,7-tetraoxacyclooctane	108-62-3	in vitro	According to	OECD Guideline 471 (Bacterial Reverse Mutation Assay)	No	Acceptable	Salmonella typhimurium (as organism)	TA 100			Not reported			yes	with	Negative			2010	10394
2,4,6,8-Tetramethyl-1,3,5,7-tetraoxacyclooctane	108-62-3	in vitro	According to	OECD Guideline 471 (Bacterial Reverse Mutation Assay)	No	Acceptable	Salmonella typhimurium (as organism)	TA 1535			Not reported			yes	without	Negative			2010	10394
2,4,6,8-Tetramethyl-1,3,5,7-tetraoxacyclooctane	108-62-3	in vitro	According to	OECD Guideline 471 (Bacterial Reverse Mutation Assay)	No	Acceptable	Salmonella typhimurium (as organism)	TA 1537			Not reported			yes	without	Negative			2010	10394
2,4,6,8-Tetramethyl-1,3,5,7-tetraoxacyclooctane	108-62-3	in vitro	According to	OECD Guideline 471 (Bacterial Reverse Mutation Assay)	No	Acceptable	Salmonella typhimurium (as organism)	TA 1537			Not reported			yes	with	Negative			2010	10394
2,4,6,8-Tetramethyl-1,3,5,7-tetraoxacyclooctane	108-62-3	in vitro	According to	OECD Guideline 471 (Bacterial Reverse Mutation Assay)	No	Acceptable	Salmonella typhimurium (as organism)	TA 100			Not reported			yes	without	Negative			2010	10394
2,4,6,8-Tetramethyl-1,3,5,7-tetraoxacyclooctane	108-62-3	in vitro	According to	OECD Guideline 471 (Bacterial Reverse Mutation Assay)	No	Acceptable	Salmonella typhimurium (as organism)	TA 98			Not reported			yes	without	Negative			2010	10394
2,4,6,8-Tetramethyl-1,3,5,7-tetraoxacyclooctane	108-62-3	in vitro	Equivalent or similar to	OECD Guideline 471 (Bacterial Reverse Mutation Assay)	Yes	Acceptable	Salmonella typhimurium (as organism)	TA 1535			Not reported			yes	with	Negative			2010	6809
2,4,6,8-Tetramethyl-1,3,5,7-tetraoxacyclooctane	108-62-3	in vitro	Equivalent or similar to	OECD Guideline 471 (Bacterial Reverse Mutation Assay)	Yes	Acceptable	Salmonella typhimurium (as organism)	TA 100			Not reported			yes	without	Negative			2010	6809
2,4,6,8-Tetramethyl-1,3,5,7-tetraoxacyclooctane	108-62-3	in vitro	Equivalent or similar to	OECD Guideline 471 (Bacterial Reverse Mutation Assay)	Yes	Acceptable	Salmonella typhimurium (as organism)	TA 1535			Not reported			yes	without	Negative			2010	6809
2,4,6,8-Tetramethyl-1,3,5,7-tetraoxacyclooctane	108-62-3	in vitro	Equivalent or similar to	OECD Guideline 471 (Bacterial Reverse Mutation Assay)	Yes	Acceptable	Salmonella typhimurium (as organism)	TA 100			Not reported			yes	with	Negative			2010	6809
2,4,6,8-Tetramethyl-1,3,5,7-tetraoxacyclooctane	108-62-3	in vitro	Equivalent or similar to	OECD Guideline 471 (Bacterial Reverse Mutation Assay)	Yes	Acceptable	Salmonella typhimurium (as organism)	TA 1537			Not reported			yes	with	Negative			2010	6809
2,4,6,8-Tetramethyl-1,3,5,7-tetraoxacyclooctane	108-62-3	in vitro	Equivalent or similar to	OECD Guideline 471 (Bacterial Reverse Mutation Assay)	Yes	Acceptable	Salmonella typhimurium (as organism)	TA 1538			Not reported			yes	without	Negative			2010	6809
2,4,6,8-Tetramethyl-1,3,5,7-tetraoxacyclooctane	108-62-3	in vitro	Equivalent or similar to	OECD Guideline 471 (Bacterial Reverse Mutation Assay)	Yes	Acceptable	Salmonella typhimurium (as organism)	TA 98			Not reported			yes	without	Negative			2010	6809
2,4,6,8-Tetramethyl-1,3,5,7-tetraoxacyclooctane	108-62-3	in vitro	Equivalent or similar to	OECD Guideline 471 (Bacterial Reverse Mutation Assay)	Yes	Acceptable	Salmonella typhimurium (as organism)	TA 1538			Not reported			yes	with	Negative			2010	6809
2,4,6,8-Tetramethyl-1,3,5,7-tetraoxacyclooctane	108-62-3	in vitro	Equivalent or similar to	OECD Guideline 471 (Bacterial Reverse Mutation Assay)	Yes	Acceptable	Salmonella typhimurium (as organism)	TA 98			Not reported			yes	with	Negative			2010	6809
2,4,6,8-Tetramethyl-1,3,5,7-tetraoxacyclooctane	108-62-3	in vitro	Equivalent or similar to	OECD Guideline 471 (Bacterial Reverse Mutation Assay)	Yes	Acceptable	Salmonella typhimurium (as organism)	TA 1537			Not reported			yes	without	Negative			2010	6809
2,4-dichlorophenol	120-83-2	in vitro	Equivalent or similar to	OECD Guideline 473 (In vitro Mammalian Chromosome Aberration Test)	Yes	Acceptable	Hamster (as animal)	CHO			Not reported			yes	with	Negative			2014	8474
2,4-dichlorophenol	120-83-2	in vitro	Equivalent or similar to	OECD Guideline 476 (In vitro Mammalian Cell Gene Mutation Test)	Yes	Acceptable	House mouse (as animal)	lymphoma L5178Y cells			Not reported			yes	without	Positive	no information		2014	8474
2,4-dichlorophenol	120-83-2	in vitro	Equivalent or similar to	OECD Guideline 471 (Bacterial Reverse Mutation Assay)	Yes	Acceptable	Salmonella typhimurium (as organism)	TA 1537			Not reported			yes	without	Negative			2014	8474
2,4-dichlorophenol	120-83-2	in vitro	Equivalent or similar to	OECD Guideline 471 (Bacterial Reverse Mutation Assay)	Yes	Acceptable	Salmonella typhimurium (as organism)	TA 1535			Not reported			yes	without	Negative			2014	8474
2,4-dichlorophenol	120-83-2	in vitro	Equivalent or similar to	OECD Guideline 471 (Bacterial Reverse Mutation Assay)	Yes	Acceptable	Salmonella typhimurium (as organism)	TA 98			Not reported			yes	with	Negative			2014	8474
2,4-dichlorophenol	120-83-2	in vitro	Equivalent or similar to	OECD Guideline 471 (Bacterial Reverse Mutation Assay)	Yes	Acceptable	Salmonella typhimurium (as organism)	TA 98			Not reported			yes	without	Negative			2014	8474
2,4-dichlorophenol	120-83-2	in vitro	Equivalent or similar to	OECD Guideline 471 (Bacterial Reverse Mutation Assay)	Yes	Acceptable	Salmonella typhimurium (as organism)	TA 100			Not reported			yes	with	Negative			2014	8474
2,4-dichlorophenol	120-83-2	in vitro	Equivalent or similar to	OECD Guideline 471 (Bacterial Reverse Mutation Assay)	Yes	Acceptable	Salmonella typhimurium (as organism)	TA 100			Not reported			yes	without	Negative			2014	8474
2,4-dichlorophenol	120-83-2	in vitro	Equivalent or similar to	OECD Guideline 471 (Bacterial Reverse Mutation Assay)	Yes	Acceptable	Salmonella typhimurium (as organism)	TA 1535			Not reported			yes	with	Ambiguous			2014	8474
2,4-dichlorophenol	120-83-2	in vitro	Equivalent or similar to	OECD Guideline 471 (Bacterial Reverse Mutation Assay)	Yes	Acceptable	Salmonella typhimurium (as organism)	TA 1537			Not reported			yes	with	Negative			2014	8474
2,4-D	94-75-7	in vitro	According to	OECD Guideline 476 (In vitro Mammalian Cell Gene Mutation Test)	No	Acceptable	Hamster (as animal)	CHO			Not reported			yes, concurrent vehicle	with	Negative			2014	9865
2,4-D	94-75-7	in vitro	According to	OECD Guideline 476 (In vitro Mammalian Cell Gene Mutation Test)	No	Acceptable	Hamster (as animal)	CHO			Not reported			yes, concurrent vehicle	without	Negative			2014	9865
2,4-D	94-75-7	in vitro	Equivalent or similar to	OECD Guideline 476 (In vitro Mammalian Cell Gene Mutation Test)	Yes	Acceptable	House mouse (as animal)	lymphoma L5178Y cells			Not reported			yes, concurrent vehicle	without	Negative	no information		2014	6013
2,4-D	94-75-7	in vitro	Equivalent or similar to	OECD Guideline 476 (In vitro Mammalian Cell Gene Mutation Test)	Yes	Acceptable	House mouse (as animal)	lymphoma L5178Y cells			Not reported			yes, concurrent vehicle	with	Positive	small colonies		2014	6013
2,4-D	94-75-7	in vitro	Equivalent or similar to	OECD Guideline 476 (In vitro Mammalian Cell Gene Mutation Test)	Yes	Acceptable	House mouse (as animal)	lymphoma L5178Y cells			Not reported			yes, concurrent vehicle	with	Positive	large colonies		2014	6013
2,4-D	94-75-7	in vivo	Equivalent or similar to	OECD Guideline 474 (Mammalian Erythrocyte Micronucleus Test)	Yes	Acceptable	House mouse (as animal)	Not reported	10	Male/Female	oral: gavage	48	h	yes, concurrent vehicle	not applicable	Negative		indirect evidence-systemic toxicity	2014	7623
2,4-D	94-75-7	in vivo	Equivalent or similar to	OECD Guideline 474 (Mammalian Erythrocyte Micronucleus Test)	Yes	Acceptable	House mouse (as animal)	Not reported	10	Male/Female	oral: gavage	24	h	yes, concurrent vehicle	not applicable	Negative		indirect evidence-systemic toxicity	2014	7623
2,4-D	94-75-7	in vivo	Equivalent or similar to	OECD Guideline 474 (Mammalian Erythrocyte Micronucleus Test)	Yes	Acceptable	House mouse (as animal)	Not reported	10	Male/Female	oral: gavage	72	h	yes, concurrent vehicle	not applicable	Negative		indirect evidence-systemic toxicity	2014	7623
2,4-D	94-75-7	in vivo	According to	OECD Guideline 474 (Mammalian Erythrocyte Micronucleus Test)	No	Acceptable	House mouse (as animal)	NMRI	10	Male/Female	oral: gavage	48	h	yes, concurrent vehicle	not applicable	Negative		no evidence	2014	6711
2,4-D	94-75-7	in vivo	According to	OECD Guideline 474 (Mammalian Erythrocyte Micronucleus Test)	No	Acceptable	House mouse (as animal)	NMRI	10	Male/Female	oral: gavage	24	h	yes, concurrent vehicle	not applicable	Negative		no evidence	2014	6711
2,4-D	94-75-7	in vivo	Equivalent or similar to	OECD Guideline 474 (Mammalian Erythrocyte Micronucleus Test)	Yes	Acceptable	House mouse (as animal)	Swiss		No data	oral: gavage	48	h	no data	not applicable	Positive			2014	5090
2,4-D	94-75-7	in vivo	Equivalent or similar to	OECD Guideline 474 (Mammalian Erythrocyte Micronucleus Test)	Yes	Acceptable	House mouse (as animal)	Swiss		No data	oral: gavage	24	h	no data	not applicable	Positive			2014	5090
2,4-D	94-75-7	in vivo	Equivalent or similar to	OECD Guideline 474 (Mammalian Erythrocyte Micronucleus Test)	Yes	Acceptable	House mouse (as animal)	Swiss		No data	oral: gavage	24	h	no data	not applicable	Positive			2014	5090
2,4-D	94-75-7	in vivo	Equivalent or similar to	OECD Guideline 474 (Mammalian Erythrocyte Micronucleus Test)	Yes	Acceptable	House mouse (as animal)	Swiss		No data	oral: gavage	48	h	no data	not applicable	Positive			2014	5090
2,4-D	94-75-7	in vitro	Equivalent or similar to	OECD Guideline 487 (In Vitro Mammalian Cell Micronucleus Test)	No data	Acceptable	Human (as organism)	lymphocytes			Not reported			no data	no data	Negative			2014	7487
2,4-D	94-75-7	in vitro	Equivalent or similar to	OECD Guideline 473 (In vitro Mammalian Chromosome Aberration Test)	No data	Acceptable	Human (as organism)	lymphocytes			Not reported			yes	no data	Positive			2014	8764
2,4-D	94-75-7	in vivo	Equivalent or similar to	OECD Guideline 486 (Unscheduled DNA Synthesis (UDS) Test with Mammalian Liver Cells in vivo)	Yes	Acceptable	Rat (as animal)	Not reported	5	Male/Female	oral: gavage	14	h	yes, concurrent vehicle	not applicable	Negative			2014	6669
2,4-D	94-75-7	in vivo	Equivalent or similar to	OECD Guideline 486 (Unscheduled DNA Synthesis (UDS) Test with Mammalian Liver Cells in vivo)	Yes	Acceptable	Rat (as animal)	Not reported	5	Male/Female	oral: gavage	4	h	yes, concurrent vehicle	not applicable	Negative			2014	6669
2,4-D	94-75-7	in vitro	Equivalent or similar to	OECD Guideline 471 (Bacterial Reverse Mutation Assay)	Yes	Acceptable	Salmonella typhimurium (as organism)	Not reported			Not reported			no data	no data	Negative			2014	5096
2,4-D	94-75-7	in vitro	Equivalent or similar to	OECD Guideline 471 (Bacterial Reverse Mutation Assay)	Yes	Acceptable	Salmonella typhimurium (as organism)	TA 1537			Not reported			yes, concurrent vehicle	without	Negative			2014	8028
2,4-D	94-75-7	in vitro	Equivalent or similar to	OECD Guideline 471 (Bacterial Reverse Mutation Assay)	Yes	Acceptable	Salmonella typhimurium (as organism)	TA 100			Not reported			yes, concurrent vehicle	without	Negative			2014	8028
2,4-D	94-75-7	in vitro	Equivalent or similar to	OECD Guideline 471 (Bacterial Reverse Mutation Assay)	Yes	Acceptable	Salmonella typhimurium (as organism)	TA 1535			Not reported			yes, concurrent vehicle	with	Negative			2014	8028
2,4-D	94-75-7	in vitro	Equivalent or similar to	OECD Guideline 471 (Bacterial Reverse Mutation Assay)	Yes	Acceptable	Salmonella typhimurium (as organism)	TA 98			Not reported			yes, concurrent vehicle	with	Negative			2014	8028
2,4-D	94-75-7	in vitro	Equivalent or similar to	OECD Guideline 471 (Bacterial Reverse Mutation Assay)	Yes	Acceptable	Salmonella typhimurium (as organism)	TA 1537			Not reported			yes, concurrent vehicle	with	Negative			2014	8028
2,4-D	94-75-7	in vitro	Equivalent or similar to	OECD Guideline 471 (Bacterial Reverse Mutation Assay)	Yes	Acceptable	Salmonella typhimurium (as organism)	TA 1535			Not reported			yes, concurrent vehicle	without	Negative			2014	8028
2,4-D	94-75-7	in vitro	Equivalent or similar to	OECD Guideline 471 (Bacterial Reverse Mutation Assay)	Yes	Acceptable	Salmonella typhimurium (as organism)	TA 1538			Not reported			yes, concurrent vehicle	with	Negative			2014	8028
2,4-D	94-75-7	in vitro	Equivalent or similar to	OECD Guideline 471 (Bacterial Reverse Mutation Assay)	Yes	Acceptable	Salmonella typhimurium (as organism)	TA 1538			Not reported			yes, concurrent vehicle	without	Negative			2014	8028
2,4-D	94-75-7	in vitro	Equivalent or similar to	OECD Guideline 471 (Bacterial Reverse Mutation Assay)	Yes	Acceptable	Salmonella typhimurium (as organism)	TA 100			Not reported			yes, concurrent vehicle	with	Negative			2014	8028
2,4-D	94-75-7	in vitro	Equivalent or similar to	OECD Guideline 471 (Bacterial Reverse Mutation Assay)	Yes	Acceptable	Salmonella typhimurium (as organism)	TA 98			Not reported			yes, concurrent vehicle	without	Negative			2014	8028
2,4-D	94-75-7	in vitro	According to	OECD Guideline 471 (Bacterial Reverse Mutation Assay)	No	Acceptable	Salmonella typhimurium (as organism)	TA 98			Not reported			yes, concurrent vehicle	with	Negative			2014	6716
2,4-D	94-75-7	in vitro	According to	OECD Guideline 471 (Bacterial Reverse Mutation Assay)	No	Acceptable	Salmonella typhimurium (as organism)	TA 1537			Not reported			yes, concurrent vehicle	without	Negative			2014	6716
2,4-D	94-75-7	in vitro	According to	OECD Guideline 471 (Bacterial Reverse Mutation Assay)	No	Acceptable	Salmonella typhimurium (as organism)	TA 98			Not reported			yes, concurrent vehicle	without	Negative			2014	6716
2,4-D	94-75-7	in vitro	According to	OECD Guideline 471 (Bacterial Reverse Mutation Assay)	No	Acceptable	Salmonella typhimurium (as organism)	TA 100			Not reported			yes, concurrent vehicle	without	Negative			2014	6716
2,4-D	94-75-7	in vitro	According to	OECD Guideline 471 (Bacterial Reverse Mutation Assay)	No	Acceptable	Salmonella typhimurium (as organism)	TA 102			Not reported			yes, concurrent vehicle	without	Negative			2014	6716
2,4-D	94-75-7	in vitro	According to	OECD Guideline 471 (Bacterial Reverse Mutation Assay)	No	Acceptable	Salmonella typhimurium (as organism)	TA 100			Not reported			yes, concurrent vehicle	with	Negative			2014	6716
2,4-D	94-75-7	in vitro	According to	OECD Guideline 471 (Bacterial Reverse Mutation Assay)	No	Acceptable	Salmonella typhimurium (as organism)	TA 1535			Not reported			yes, concurrent vehicle	without	Negative			2014	6716
2,4-D	94-75-7	in vitro	According to	OECD Guideline 471 (Bacterial Reverse Mutation Assay)	No	Acceptable	Salmonella typhimurium (as organism)	TA 102			Not reported			yes, concurrent vehicle	with	Negative			2014	6716
2,4-D	94-75-7	in vitro	According to	OECD Guideline 471 (Bacterial Reverse Mutation Assay)	No	Acceptable	Salmonella typhimurium (as organism)	TA 1537			Not reported			yes, concurrent vehicle	with	Negative			2014	6716
2,4-D	94-75-7	in vitro	According to	OECD Guideline 471 (Bacterial Reverse Mutation Assay)	No	Acceptable	Salmonella typhimurium (as organism)	TA 1535			Not reported			yes, concurrent vehicle	with	Negative			2014	6716
4-chlorophenol	106-48-9	in vitro	Equivalent or similar to	OECD Guideline 473 (In vitro Mammalian Chromosome Aberration Test)	Yes	Acceptable	Hamster (as animal)	CHO			Not reported			yes	without	Negative			2014	8474
2,4-DB	94-82-6	in vitro	According to	OECD Guideline 471 (Bacterial Reverse Mutation Assay)	No	Acceptable	Escherichia coli (as organism)	WP2 uvr A			Not reported			yes, concurrent vehicle	with	Negative			2016	10097
2,4-DB	94-82-6	in vitro	According to	OECD Guideline 471 (Bacterial Reverse Mutation Assay)	No	Acceptable	Escherichia coli (as organism)	WP2 uvr A			Not reported			yes, concurrent vehicle	without	Negative			2016	10097
2,4-DB	94-82-6	in vitro	According to	OECD Guideline 473 (In vitro Mammalian Chromosome Aberration Test)	No	Acceptable	Hamster (as animal)	CHO			Not reported			yes	with	Negative			2016	7624
2,4-DB	94-82-6	in vitro	According to	OECD Guideline 473 (In vitro Mammalian Chromosome Aberration Test)	No	Acceptable	Hamster (as animal)	CHO			Not reported			yes	without	Positive			2016	7624
2,4-DB	94-82-6	in vitro	Equivalent or similar to	OECD Guideline 476 (In vitro Mammalian Cell Gene Mutation Test)	Yes	Acceptable	Hamster (as animal)	CHO			Not reported			yes, concurrent vehicle	with	Ambiguous			2016	10876
2,4-DB	94-82-6	in vitro	Equivalent or similar to	OECD Guideline 476 (In vitro Mammalian Cell Gene Mutation Test)	Yes	Acceptable	Hamster (as animal)	CHO			Not reported			yes, concurrent vehicle	without	Negative			2016	10876
2,4-DB	94-82-6	in vitro	According to	OECD Guideline 473 (In vitro Mammalian Chromosome Aberration Test)	No	Acceptable	Hamster (as animal)	CHO			Not reported			yes	with	Negative			2016	5549
2,4-DB	94-82-6	in vitro	According to	OECD Guideline 476 (In vitro Mammalian Cell Gene Mutation Test)	No	Acceptable	Hamster (as animal)	CHO			Not reported			yes, concurrent vehicle	with	Negative			2016	5549
2,4-DB	94-82-6	in vitro	According to	OECD Guideline 476 (In vitro Mammalian Cell Gene Mutation Test)	No	Acceptable	Hamster (as animal)	CHO			Not reported			yes	without	Negative			2016	5549
2,4-DB	94-82-6	in vitro	According to	OECD Guideline 473 (In vitro Mammalian Chromosome Aberration Test)	No	Acceptable	Hamster (as animal)	CHO			Not reported			yes	without	Negative			2016	5549
2,4-DB	94-82-6	in vitro	According to	OECD Guideline 476 (In vitro Mammalian Cell Gene Mutation Test)	No	Acceptable	House mouse (as animal)	lymphoma L5178Y cells			Not reported			yes, concurrent vehicle	without	Negative	no information		2016	6690
2,4-DB	94-82-6	in vitro	According to	OECD Guideline 476 (In vitro Mammalian Cell Gene Mutation Test)	No	Acceptable	House mouse (as animal)	lymphoma L5178Y cells			Not reported			yes, concurrent vehicle	with	Negative	no information		2016	6690
2,4-DB	94-82-6	in vivo	According to	OECD Guideline 474 (Mammalian Erythrocyte Micronucleus Test)	No	Acceptable	House mouse (as animal)	CD-1	10	Male/Female	oral: gavage	48	h	yes, concurrent vehicle	not applicable	Negative		direct evidence-cytotoxicity$indirect evidence-systemic toxicity	2016	5452
2,4-DB	94-82-6	in vivo	According to	OECD Guideline 474 (Mammalian Erythrocyte Micronucleus Test)	No	Acceptable	House mouse (as animal)	CD-1	10	Male/Female	oral: gavage	24	h	yes, concurrent vehicle	not applicable	Negative		direct evidence-cytotoxicity$indirect evidence-systemic toxicity	2016	5452
2,4-DB	94-82-6	in vitro	Equivalent or similar to	OECD Guideline 487 (In Vitro Mammalian Cell Micronucleus Test)	Yes	Acceptable	Human (as organism)				Not reported			yes	no data	Negative			2016	7815
2,4-DB	94-82-6	in vitro	Equivalent or similar to	OECD Guideline 471 (Bacterial Reverse Mutation Assay)	Yes	Acceptable	Salmonella typhimurium (as organism)	TA 1535			Not reported			yes, concurrent vehicle	with	Negative			2016	7656
2,4-DB	94-82-6	in vitro	Equivalent or similar to	OECD Guideline 471 (Bacterial Reverse Mutation Assay)	Yes	Acceptable	Salmonella typhimurium (as organism)	TA 1538			Not reported			yes, concurrent vehicle	without	Negative			2016	7656
2,4-DB	94-82-6	in vitro	Equivalent or similar to	OECD Guideline 471 (Bacterial Reverse Mutation Assay)	Yes	Acceptable	Salmonella typhimurium (as organism)	TA 1535			Not reported			yes, concurrent vehicle	without	Negative			2016	7656
2,4-DB	94-82-6	in vitro	Equivalent or similar to	OECD Guideline 471 (Bacterial Reverse Mutation Assay)	Yes	Acceptable	Salmonella typhimurium (as organism)	TA 98			Not reported			yes, concurrent vehicle	with	Negative			2016	7656
2,4-DB	94-82-6	in vitro	Equivalent or similar to	OECD Guideline 471 (Bacterial Reverse Mutation Assay)	Yes	Acceptable	Salmonella typhimurium (as organism)	TA 100			Not reported			yes, concurrent vehicle	without	Negative			2016	7656
2,4-DB	94-82-6	in vitro	Equivalent or similar to	OECD Guideline 471 (Bacterial Reverse Mutation Assay)	Yes	Acceptable	Salmonella typhimurium (as organism)	TA 1537			Not reported			yes, concurrent vehicle	without	Negative			2016	7656
2,4-DB	94-82-6	in vitro	Equivalent or similar to	OECD Guideline 471 (Bacterial Reverse Mutation Assay)	Yes	Acceptable	Salmonella typhimurium (as organism)	TA 98			Not reported			yes, concurrent vehicle	without	Negative			2016	7656
2,4-DB	94-82-6	in vitro	Equivalent or similar to	OECD Guideline 471 (Bacterial Reverse Mutation Assay)	Yes	Acceptable	Salmonella typhimurium (as organism)	TA 100			Not reported			yes, concurrent vehicle	with	Negative			2016	7656
2,4-DB	94-82-6	in vitro	Equivalent or similar to	OECD Guideline 471 (Bacterial Reverse Mutation Assay)	Yes	Acceptable	Salmonella typhimurium (as organism)	TA 1537			Not reported			yes, concurrent vehicle	with	Negative			2016	7656
2,4-DB	94-82-6	in vitro	Equivalent or similar to	OECD Guideline 471 (Bacterial Reverse Mutation Assay)	Yes	Acceptable	Salmonella typhimurium (as organism)	TA 1538			Not reported			yes, concurrent vehicle	with	Negative			2016	7656
2,4-DB	94-82-6	in vitro	According to	OECD Guideline 471 (Bacterial Reverse Mutation Assay)	No	Acceptable	Salmonella typhimurium (as organism)	TA 1535			Not reported			yes, concurrent vehicle	without	Negative			2016	10097
2,4-DB	94-82-6	in vitro	According to	OECD Guideline 471 (Bacterial Reverse Mutation Assay)	No	Acceptable	Salmonella typhimurium (as organism)	TA 100			Not reported			yes	with	Negative			2016	10097
2,4-DB	94-82-6	in vitro	According to	OECD Guideline 471 (Bacterial Reverse Mutation Assay)	No	Acceptable	Salmonella typhimurium (as organism)	TA 98			Not reported			yes, concurrent vehicle	without	Negative			2016	10097
2,4-DB	94-82-6	in vitro	According to	OECD Guideline 471 (Bacterial Reverse Mutation Assay)	No	Acceptable	Salmonella typhimurium (as organism)	TA 98			Not reported			yes, concurrent vehicle	with	Negative			2016	10097
2,4-DB	94-82-6	in vitro	According to	OECD Guideline 471 (Bacterial Reverse Mutation Assay)	No	Acceptable	Salmonella typhimurium (as organism)	TA 1537			Not reported			yes, concurrent vehicle	with	Negative			2016	10097
2,4-DB	94-82-6	in vitro	According to	OECD Guideline 471 (Bacterial Reverse Mutation Assay)	No	Acceptable	Salmonella typhimurium (as organism)	TA 1537			Not reported			yes, concurrent vehicle	without	Negative			2016	10097
2,4-DB	94-82-6	in vitro	According to	OECD Guideline 471 (Bacterial Reverse Mutation Assay)	No	Acceptable	Salmonella typhimurium (as organism)	TA 1535			Not reported			yes, concurrent vehicle	with	Negative			2016	10097
2,4-DB	94-82-6	in vitro	According to	OECD Guideline 471 (Bacterial Reverse Mutation Assay)	No	Acceptable	Salmonella typhimurium (as organism)	TA 100			Not reported			yes, concurrent vehicle	without	Negative			2016	10097
2,4-DB	94-82-6	in vitro	Equivalent or similar to	OECD Guideline 471 (Bacterial Reverse Mutation Assay)	Yes	Acceptable	Salmonella typhimurium (as organism)	TA 100			Not reported			yes, concurrent vehicle	with	Negative			2016	5549
2,4-DB	94-82-6	in vitro	Equivalent or similar to	OECD Guideline 471 (Bacterial Reverse Mutation Assay)	Yes	Acceptable	Salmonella typhimurium (as organism)	TA 98			Not reported			yes, concurrent vehicle	with	Negative			2016	5549
2,4-DB	94-82-6	in vitro	Equivalent or similar to	OECD Guideline 471 (Bacterial Reverse Mutation Assay)	Yes	Acceptable	Salmonella typhimurium (as organism)	TA 1537			Not reported			yes, concurrent vehicle	with	Negative			2016	5549
2,4-DB	94-82-6	in vitro	Equivalent or similar to	OECD Guideline 471 (Bacterial Reverse Mutation Assay)	Yes	Acceptable	Salmonella typhimurium (as organism)	TA 1535			Not reported			yes, concurrent vehicle	without	Negative			2016	5549
2,4-DB	94-82-6	in vitro	Equivalent or similar to	OECD Guideline 471 (Bacterial Reverse Mutation Assay)	Yes	Acceptable	Salmonella typhimurium (as organism)	TA 98			Not reported			yes, concurrent vehicle	without	Negative			2016	5549
2,4-DB	94-82-6	in vitro	Equivalent or similar to	OECD Guideline 471 (Bacterial Reverse Mutation Assay)	Yes	Acceptable	Salmonella typhimurium (as organism)	TA 1538			Not reported			yes, concurrent vehicle	with	Negative			2016	5549
2,4-DB	94-82-6	in vitro	Equivalent or similar to	OECD Guideline 471 (Bacterial Reverse Mutation Assay)	Yes	Acceptable	Salmonella typhimurium (as organism)	TA 1535			Not reported			yes, concurrent vehicle	with	Negative			2016	5549
2,4-DB	94-82-6	in vitro	Equivalent or similar to	OECD Guideline 471 (Bacterial Reverse Mutation Assay)	Yes	Acceptable	Salmonella typhimurium (as organism)	TA 1538			Not reported			yes, concurrent vehicle	without	Negative			2016	5549
2,4-DB	94-82-6	in vitro	Equivalent or similar to	OECD Guideline 471 (Bacterial Reverse Mutation Assay)	Yes	Acceptable	Salmonella typhimurium (as organism)	TA 100			Not reported			yes, concurrent vehicle	without	Negative			2016	5549
2,4-DB	94-82-6	in vitro	Equivalent or similar to	OECD Guideline 471 (Bacterial Reverse Mutation Assay)	Yes	Acceptable	Salmonella typhimurium (as organism)	TA 1537			Not reported			yes, concurrent vehicle	without	Negative			2016	5549
2,4-dichlorophenol	120-83-2	in vitro	Equivalent or similar to	OECD Guideline 473 (In vitro Mammalian Chromosome Aberration Test)	No data	Acceptable	Hamster (as animal)	CHO			Not reported			no data	with	Positive			2016	7447
2,4-dichlorophenol	120-83-2	in vitro	Equivalent or similar to	OECD Guideline 473 (In vitro Mammalian Chromosome Aberration Test)	No data	Acceptable	Hamster (as animal)	CHO			Not reported			no data	without	Positive			2016	7447
2,4-dichlorophenol	120-83-2	in vitro	Equivalent or similar to	OECD Guideline 476 (In vitro Mammalian Cell Gene Mutation Test)	No data	Acceptable	Hamster (as animal)	lung fibroblasts (V79)			Not reported			no data	without	Negative			2016	7669
2,4-dichlorophenol	120-83-2	in vitro	Equivalent or similar to	OECD Guideline 473 (In vitro Mammalian Chromosome Aberration Test)	No data	Acceptable	Hamster (as animal)	CHO			Not reported			no data	without	Negative			2016	8743
2,4-dichlorophenol	120-83-2	in vitro	Equivalent or similar to	OECD Guideline 473 (In vitro Mammalian Chromosome Aberration Test)	No data	Acceptable	Hamster (as animal)	CHO			Not reported			no data	with	Negative			2016	8743
2,4-dichlorophenol	120-83-2	in vitro	Equivalent or similar to	OECD Guideline 476 (In vitro Mammalian Cell Gene Mutation Test)	No data	Acceptable	House mouse (as animal)	lymphoma L5178Y cells			Not reported			no data	without	Positive	no information		2016	8743
2,4-dichlorophenol	120-83-2	in vitro	Equivalent or similar to	OECD Guideline 471 (Bacterial Reverse Mutation Assay)	Yes	Acceptable	Salmonella typhimurium (as organism)	TA 98			Not reported			no data	with	Negative			2016	8743
2,4-dichlorophenol	120-83-2	in vitro	Equivalent or similar to	OECD Guideline 471 (Bacterial Reverse Mutation Assay)	Yes	Acceptable	Salmonella typhimurium (as organism)	TA 100			Not reported			no data	without	Negative			2016	8743
2,4-dichlorophenol	120-83-2	in vitro	Equivalent or similar to	OECD Guideline 471 (Bacterial Reverse Mutation Assay)	Yes	Acceptable	Salmonella typhimurium (as organism)	TA 100			Not reported			no data	with	Negative			2016	8743
2,4-dichlorophenol	120-83-2	in vitro	Equivalent or similar to	OECD Guideline 471 (Bacterial Reverse Mutation Assay)	Yes	Acceptable	Salmonella typhimurium (as organism)	TA 1535			Not reported			no data	without	Negative			2016	8743
2,4-dichlorophenol	120-83-2	in vitro	Equivalent or similar to	OECD Guideline 471 (Bacterial Reverse Mutation Assay)	Yes	Acceptable	Salmonella typhimurium (as organism)	TA 1535			Not reported			no data	with	Negative			2016	8743
2,4-dichlorophenol	120-83-2	in vitro	Equivalent or similar to	OECD Guideline 471 (Bacterial Reverse Mutation Assay)	Yes	Acceptable	Salmonella typhimurium (as organism)	TA 1535			Not reported			no data	without	Negative			2016	8743
2,4-dichlorophenol	120-83-2	in vitro	Equivalent or similar to	OECD Guideline 471 (Bacterial Reverse Mutation Assay)	Yes	Acceptable	Salmonella typhimurium (as organism)	TA 1537			Not reported			no data	without	Negative			2016	8743
2,4-dichlorophenol	120-83-2	in vitro	Equivalent or similar to	OECD Guideline 471 (Bacterial Reverse Mutation Assay)	Yes	Acceptable	Salmonella typhimurium (as organism)	TA 98			Not reported			no data	without	Negative			2016	8743
2,4-dichlorophenol	120-83-2	in vitro	Equivalent or similar to	OECD Guideline 471 (Bacterial Reverse Mutation Assay)	Yes	Acceptable	Salmonella typhimurium (as organism)	TA 1537			Not reported			no data	without	Negative			2016	8743
2,4-dichlorophenol	120-83-2	in vitro	Equivalent or similar to	OECD Guideline 471 (Bacterial Reverse Mutation Assay)	Yes	Acceptable	Salmonella typhimurium (as organism)	TA 100			Not reported			no data	without	Negative			2016	8743
2,4-dichlorophenol	120-83-2	in vitro	Equivalent or similar to	OECD Guideline 471 (Bacterial Reverse Mutation Assay)	Yes	Acceptable	Salmonella typhimurium (as organism)	TA 98			Not reported			no data	without	Negative			2016	8743
2,4-dichlorophenol	120-83-2	in vitro	Equivalent or similar to	OECD Guideline 471 (Bacterial Reverse Mutation Assay)	Yes	Acceptable	Salmonella typhimurium (as organism)	TA 98			Not reported			no data	with	Negative			2016	8743
2,4-dichlorophenol	120-83-2	in vitro	Equivalent or similar to	OECD Guideline 471 (Bacterial Reverse Mutation Assay)	Yes	Acceptable	Salmonella typhimurium (as organism)	TA 1537			Not reported			no data	with	Negative			2016	8743
2,4-dichlorophenol	120-83-2	in vitro	Equivalent or similar to	OECD Guideline 471 (Bacterial Reverse Mutation Assay)	Yes	Acceptable	Salmonella typhimurium (as organism)	TA 100			Not reported			no data	with	Negative			2016	8743
2,4-dichlorophenol	120-83-2	in vitro	Equivalent or similar to	OECD Guideline 471 (Bacterial Reverse Mutation Assay)	Yes	Acceptable	Salmonella typhimurium (as organism)	TA 1537			Not reported			no data	with	Negative			2016	8743
2,4-dichlorophenol	120-83-2	in vitro	Equivalent or similar to	OECD Guideline 471 (Bacterial Reverse Mutation Assay)	Yes	Acceptable	Salmonella typhimurium (as organism)	TA 98			Not reported			no data	without	Negative			2016	5159
2,4-dichlorophenol	120-83-2	in vitro	Equivalent or similar to	OECD Guideline 471 (Bacterial Reverse Mutation Assay)	Yes	Acceptable	Salmonella typhimurium (as organism)	TA 1537			Not reported			no data	without	Negative			2016	5159
2,4-dichlorophenol	120-83-2	in vitro	Equivalent or similar to	OECD Guideline 471 (Bacterial Reverse Mutation Assay)	Yes	Acceptable	Salmonella typhimurium (as organism)	TA 1535			Not reported			no data	without	Negative			2016	5159
2,4-dichlorophenol	120-83-2	in vitro	Equivalent or similar to	OECD Guideline 471 (Bacterial Reverse Mutation Assay)	Yes	Acceptable	Salmonella typhimurium (as organism)	TA 100			Not reported			no data	without	Negative			2016	5159
2,4-dichlorophenol	120-83-2	in vitro	Equivalent or similar to	OECD Guideline 471 (Bacterial Reverse Mutation Assay)	Yes	Acceptable	Salmonella typhimurium (as organism)	TA 98			Not reported			no data	with	Negative			2016	10355
2,4-dichlorophenol	120-83-2	in vitro	Equivalent or similar to	OECD Guideline 471 (Bacterial Reverse Mutation Assay)	Yes	Acceptable	Salmonella typhimurium (as organism)				Not reported			no data	with	Negative			2016	10355
2,4-dichlorophenol	120-83-2	in vitro	Equivalent or similar to	OECD Guideline 471 (Bacterial Reverse Mutation Assay)	Yes	Acceptable	Salmonella typhimurium (as organism)				Not reported			no data	with	Negative			2016	10355
2,4-dichlorophenol	120-83-2	in vitro	Equivalent or similar to	OECD Guideline 471 (Bacterial Reverse Mutation Assay)	Yes	Acceptable	Salmonella typhimurium (as organism)	TA 100			Not reported			no data	with	Negative			2016	10355
2,4-dichlorophenol	120-83-2	in vitro	Equivalent or similar to	OECD Guideline 471 (Bacterial Reverse Mutation Assay)	Yes	Acceptable	Salmonella typhimurium (as organism)				Not reported			no data	with	Negative			2016	10355
2,4-dichlorophenol	120-83-2	in vitro	Equivalent or similar to	OECD Guideline 471 (Bacterial Reverse Mutation Assay)	Yes	Acceptable	Salmonella typhimurium (as organism)				Not reported			no data	with	Negative			2016	10355
Butyrac 200	94-82-6	in vitro	Equivalent or similar to	OECD Guideline 476 (In vitro Mammalian Cell Gene Mutation Test)	Yes	Acceptable	Hamster (as animal)	CHO			Not reported			yes, concurrent vehicle	without	Positive			2016	10876
Butyrac 200	94-82-6	in vitro	Equivalent or similar to	OECD Guideline 476 (In vitro Mammalian Cell Gene Mutation Test)	Yes	Acceptable	Hamster (as animal)	CHO			Not reported			yes, concurrent vehicle	with	Negative			2016	10876
Butyrac 200	94-82-6	in vitro	Equivalent or similar to	OECD Guideline 473 (In vitro Mammalian Chromosome Aberration Test)	Yes	Acceptable	Hamster (as animal)	CHO			Not reported			yes	with	Negative			2016	8656
Butyrac 200	94-82-6	in vitro	Equivalent or similar to	OECD Guideline 473 (In vitro Mammalian Chromosome Aberration Test)	Yes	Acceptable	Hamster (as animal)	CHO			Not reported			yes	without	Negative			2016	8656
Phenylhydroquinone	1079-21-6	in vitro	Equivalent or similar to	OECD Guideline 473 (In vitro Mammalian Chromosome Aberration Test)	Yes	Acceptable	Hamster (as animal)	CHO			Not reported			yes	with	Positive			2009	10357
Phenylhydroquinone	1079-21-6	in vitro	Equivalent or similar to	OECD Guideline 473 (In vitro Mammalian Chromosome Aberration Test)	Yes	Acceptable	Hamster (as animal)	CHO			Not reported			yes	without	Positive			2009	10357
Phenylhydroquinone	1079-21-6	in vitro	Equivalent or similar to	OECD Guideline 473 (In vitro Mammalian Chromosome Aberration Test)	Yes	Acceptable	Hamster (as animal)	CHO			Not reported			yes	without	Positive			2009	10356
Phenylhydroquinone	1079-21-6	in vitro	Equivalent or similar to	OECD Guideline 473 (In vitro Mammalian Chromosome Aberration Test)	Yes	Acceptable	Hamster (as animal)	CHO			Not reported			yes	with	Negative			2009	10356
Phenylhydroquinone	1079-21-6	in vitro	Equivalent or similar to	OECD Guideline 476 (In vitro Mammalian Cell Gene Mutation Test)	Yes	Acceptable	Hamster (as animal)	lung fibroblasts (V79)			Not reported			no data	no data	Negative			2009	7993
Phenylhydroquinone	1079-21-6	in vivo	Equivalent or similar to	OECD Guideline 489	Yes	Acceptable	Rat (as animal)	Fischer344	2	Male	other	10	min	yes, concurrent vehicle	not applicable	Negative			2009	8580
Phenylhydroquinone	1079-21-6	in vivo	Equivalent or similar to	OECD Guideline 489	Yes	Acceptable	Rat (as animal)	Fischer344	2	Male/Female	other	10	min	yes, concurrent vehicle	not applicable	Negative			2009	8579
Phenylbenzoquinone	363-03-1	in vitro	Equivalent or similar to	OECD Guideline 473 (In vitro Mammalian Chromosome Aberration Test)	Yes	Acceptable	Hamster (as animal)	CHO			Not reported			yes	without	Positive			2009	10356
Phenylbenzoquinone	363-03-1	in vitro	Equivalent or similar to	OECD Guideline 473 (In vitro Mammalian Chromosome Aberration Test)	Yes	Acceptable	Hamster (as animal)	CHO			Not reported			yes	with	Positive			2009	10356
Phenylbenzoquinone	363-03-1	in vitro	Equivalent or similar to	OECD Guideline 476 (In vitro Mammalian Cell Gene Mutation Test)	Yes	Acceptable	Hamster (as animal)	lung fibroblasts (V79)			Not reported			no data	no data	Negative			2009	7993
Phenylbenzoquinone	363-03-1	in vivo	Equivalent or similar to	OECD Guideline 489	Yes	Acceptable	Rat (as animal)	Fischer344	2	Male	other	10	min	yes, concurrent vehicle	not applicable	Positive			2009	8580
Phenylbenzoquinone	363-03-1	in vivo	Equivalent or similar to	OECD Guideline 489	Yes	Acceptable	Rat (as animal)	Fischer344	2	Male/Female	other	10	min	yes, concurrent vehicle	not applicable	Positive			2009	8579
2-Phenylphenol	90-43-7	in vitro	Equivalent or similar to	OECD Guideline 471 (Bacterial Reverse Mutation Assay)	Yes	Acceptable	Escherichia coli (as organism)	WP2 uvr A			Not reported			no data	without	Negative			2009	10036
2-Phenylphenol	90-43-7	in vitro	Equivalent or similar to	OECD Guideline 471 (Bacterial Reverse Mutation Assay)	Yes	Acceptable	Escherichia coli (as organism)	WP2 uvr A			Not reported			no data	with	Negative			2009	10036
2-Phenylphenol	90-43-7	in vitro	Equivalent or similar to	OECD Guideline 471 (Bacterial Reverse Mutation Assay)	Yes	Acceptable	Escherichia coli (as organism)	WP2 uvr A			Not reported			no data	with	Negative			2009	8589
2-Phenylphenol	90-43-7	in vitro	Equivalent or similar to	OECD Guideline 471 (Bacterial Reverse Mutation Assay)	Yes	Acceptable	Escherichia coli (as organism)	WP2 uvr A			Not reported			no data	without	Negative			2009	8589
2-Phenylphenol	90-43-7	in vitro	Equivalent or similar to	OECD Guideline 471 (Bacterial Reverse Mutation Assay)	Yes	Acceptable	Escherichia coli (as organism)	WP2			Not reported			yes, concurrent vehicle	without	Negative			2009	9037
2-Phenylphenol	90-43-7	in vitro	Equivalent or similar to	OECD Guideline 471 (Bacterial Reverse Mutation Assay)	Yes	Acceptable	Escherichia coli (as organism)	WP2 uvr A			Not reported			yes, concurrent vehicle	without	Negative			2009	9037
2-Phenylphenol	90-43-7	in vitro	Equivalent or similar to	OECD Guideline 471 (Bacterial Reverse Mutation Assay)	Yes	Acceptable	Escherichia coli (as organism)	WP2 uvr A			Not reported			yes, concurrent vehicle	with	Negative			2009	9037
2-Phenylphenol	90-43-7	in vitro	Equivalent or similar to	OECD Guideline 471 (Bacterial Reverse Mutation Assay)	Yes	Acceptable	Escherichia coli (as organism)	WP2			Not reported			yes, concurrent vehicle	with	Negative			2009	9037
2-Phenylphenol	90-43-7	in vitro	Equivalent or similar to	OECD Guideline 471 (Bacterial Reverse Mutation Assay)	Yes	Acceptable	Escherichia coli (as organism)	WP2 uvr A			Not reported			yes, concurrent vehicle	without	Negative			2009	8412
2-Phenylphenol	90-43-7	in vitro	Equivalent or similar to	OECD Guideline 471 (Bacterial Reverse Mutation Assay)	Yes	Acceptable	Escherichia coli (as organism)	WP2			Not reported			yes, concurrent vehicle	without	Negative			2009	8412
2-Phenylphenol	90-43-7	in vitro	Equivalent or similar to	OECD Guideline 471 (Bacterial Reverse Mutation Assay)	Yes	Acceptable	Escherichia coli (as organism)	WP2 uvr A			Not reported			yes, concurrent vehicle	with	Negative			2009	8412
2-Phenylphenol	90-43-7	in vitro	Equivalent or similar to	OECD Guideline 471 (Bacterial Reverse Mutation Assay)	Yes	Acceptable	Escherichia coli (as organism)	WP2			Not reported			yes, concurrent vehicle	with	Negative			2009	8412
2-Phenylphenol	90-43-7	in vitro	Equivalent or similar to	OECD Guideline 471 (Bacterial Reverse Mutation Assay)	Yes	Acceptable	Escherichia coli (as organism)	WP2 uvr A			Not reported			yes, concurrent vehicle	without	Negative			2009	5740
2-Phenylphenol	90-43-7	in vitro	Equivalent or similar to	OECD Guideline 471 (Bacterial Reverse Mutation Assay)	Yes	Acceptable	Escherichia coli (as organism)	WP2			Not reported			yes, concurrent vehicle	with	Negative			2009	5740
2-Phenylphenol	90-43-7	in vitro	Equivalent or similar to	OECD Guideline 471 (Bacterial Reverse Mutation Assay)	Yes	Acceptable	Escherichia coli (as organism)	WP2 uvr A			Not reported			yes, concurrent vehicle	with	Negative			2009	5740
2-Phenylphenol	90-43-7	in vitro	Equivalent or similar to	OECD Guideline 471 (Bacterial Reverse Mutation Assay)	Yes	Acceptable	Escherichia coli (as organism)	WP2			Not reported			yes, concurrent vehicle	without	Negative			2009	5740
2-Phenylphenol	90-43-7	in vitro	Equivalent or similar to	OECD Guideline 473 (In vitro Mammalian Chromosome Aberration Test)	Yes	Acceptable	Hamster (as animal)	lung fibroblasts (V79)			Not reported			yes, concurrent vehicle	without	Negative			2009	7601
2-Phenylphenol	90-43-7	in vitro	According to	OECD Guideline 476 (In vitro Mammalian Cell Gene Mutation Test)	No	Acceptable	Hamster (as animal)	CHO			Not reported			yes	with	Negative			2009	5387
2-Phenylphenol	90-43-7	in vitro	According to	OECD Guideline 476 (In vitro Mammalian Cell Gene Mutation Test)	No	Acceptable	Hamster (as animal)	CHO			Not reported			yes	with	Negative			2009	5387
2-Phenylphenol	90-43-7	in vitro	Equivalent or similar to	OECD Guideline 473 (In vitro Mammalian Chromosome Aberration Test)	Yes	Acceptable	Hamster (as animal)	CHO			Not reported			no data	no data	Negative			2009	8798
2-Phenylphenol	90-43-7	in vitro	Equivalent or similar to	OECD Guideline 473 (In vitro Mammalian Chromosome Aberration Test)	Yes	Acceptable	Hamster (as animal)	CHO			Not reported			yes	without	Positive			2009	10358
2-Phenylphenol	90-43-7	in vitro	Equivalent or similar to	OECD Guideline 473 (In vitro Mammalian Chromosome Aberration Test)	Yes	Acceptable	Hamster (as animal)	lung fibroblasts (V79)			Not reported			yes	without	Negative			2009	7602
2-Phenylphenol	90-43-7	in vitro	Equivalent or similar to	OECD Guideline 473 (In vitro Mammalian Chromosome Aberration Test)	Yes	Acceptable	Hamster (as animal)	CHO			Not reported			no data	without	Positive			2009	7606
2-Phenylphenol	90-43-7	in vitro	Equivalent or similar to	OECD Guideline 473 (In vitro Mammalian Chromosome Aberration Test)	Yes	Acceptable	Hamster (as animal)	lung fibroblasts (V79)			Not reported			no data	without	Negative			2009	7606
2-Phenylphenol	90-43-7	in vitro	Equivalent or similar to	OECD Guideline 473 (In vitro Mammalian Chromosome Aberration Test)	Yes	Acceptable	Hamster (as animal)	CHO			Not reported			yes	with	Positive			2009	10357
2-Phenylphenol	90-43-7	in vitro	Equivalent or similar to	OECD Guideline 473 (In vitro Mammalian Chromosome Aberration Test)	Yes	Acceptable	Hamster (as animal)	CHO			Not reported			yes	without	Negative			2009	10357
2-Phenylphenol	90-43-7	in vitro	Equivalent or similar to	OECD Guideline 473 (In vitro Mammalian Chromosome Aberration Test)	Yes	Acceptable	Hamster (as animal)	CHO			Not reported			yes	without	Positive			2009	10356
2-Phenylphenol	90-43-7	in vitro	Equivalent or similar to	OECD Guideline 473 (In vitro Mammalian Chromosome Aberration Test)	Yes	Acceptable	Hamster (as animal)	CHO			Not reported			yes	with	Negative			2009	10356
2-Phenylphenol	90-43-7	in vitro	Equivalent or similar to	OECD Guideline 476 (In vitro Mammalian Cell Gene Mutation Test)	Yes	Acceptable	House mouse (as animal)	lymphoma L5178Y cells			Not reported			yes	with	Positive	no information		2009	7039
2-Phenylphenol	90-43-7	in vitro	Equivalent or similar to	OECD Guideline 476 (In vitro Mammalian Cell Gene Mutation Test)	Yes	Acceptable	House mouse (as animal)	lymphoma L5178Y cells			Not reported			yes	with	Negative	no information		2009	7039
2-Phenylphenol	90-43-7	in vitro	Equivalent or similar to	OECD Guideline 476 (In vitro Mammalian Cell Gene Mutation Test)	Yes	Acceptable	House mouse (as animal)	lymphoma L5178Y cells			Not reported			yes, concurrent vehicle	with	Negative	no information		2009	8799
2-Phenylphenol	90-43-7	in vitro	Equivalent or similar to	OECD Guideline 476 (In vitro Mammalian Cell Gene Mutation Test)	Yes	Acceptable	House mouse (as animal)	lymphoma L5178Y cells			Not reported			yes, concurrent vehicle	without	Positive	no information		2009	8799
2-Phenylphenol	90-43-7	in vitro	Equivalent or similar to	OECD Guideline 476 (In vitro Mammalian Cell Gene Mutation Test)	Yes	Acceptable	House mouse (as animal)	lymphoma L5178Y cells			Not reported			no data	no data	Positive	no information		2009	8798
2-Phenylphenol	90-43-7	in vivo	Equivalent or similar to	OECD Guideline 489	Yes	Acceptable	House mouse (as animal)	CD-1	4	No data	oral: gavage	3	h	yes, concurrent vehicle	not applicable	Negative			2009	5400
2-Phenylphenol	90-43-7	in vivo	Equivalent or similar to	OECD Guideline 489	Yes	Acceptable	House mouse (as animal)	CD-1	4	No data	oral: gavage	8	h	yes, concurrent vehicle	not applicable	Negative			2009	5400
2-Phenylphenol	90-43-7	in vivo	Equivalent or similar to	OECD Guideline 489	Yes	Acceptable	House mouse (as animal)	CD-1	4	No data	oral: gavage	3	h	yes, concurrent vehicle	not applicable	Negative			2009	5400
2-Phenylphenol	90-43-7	in vivo	Equivalent or similar to	OECD Guideline 489	Yes	Acceptable	House mouse (as animal)	CD-1	4	No data	oral: gavage	8	h	yes, concurrent vehicle	not applicable	Negative			2009	5400
2-Phenylphenol	90-43-7	in vivo	Equivalent or similar to	OECD Guideline 489	Yes	Acceptable	House mouse (as animal)	CD-1	4	No data	oral: gavage	24	h	yes, concurrent vehicle	not applicable	Negative			2009	5400
2-Phenylphenol	90-43-7	in vivo	Equivalent or similar to	OECD Guideline 489	Yes	Acceptable	House mouse (as animal)	CD-1	4	No data	oral: gavage	24	h	yes, concurrent vehicle	not applicable	Negative			2009	5400
2-Phenylphenol	90-43-7	in vivo	Equivalent or similar to	OECD Guideline 489	Yes	Acceptable	House mouse (as animal)	CD-1	4	No data	oral: unspecified			yes, concurrent vehicle	not applicable	Positive			2009	9843
2-Phenylphenol	90-43-7	in vivo	Equivalent or similar to	OECD Guideline 489	Yes	Acceptable	House mouse (as animal)	CD-1	4	No data	oral: unspecified			yes, concurrent vehicle	not applicable	Negative			2009	9843
2-Phenylphenol	90-43-7	in vivo	Equivalent or similar to	OECD Guideline 489	Yes	Acceptable	House mouse (as animal)	CD-1	4	No data	oral: unspecified			yes, concurrent vehicle	not applicable	Positive			2009	9843
2-Phenylphenol	90-43-7	in vivo	Equivalent or similar to	OECD Guideline 489	Yes	Acceptable	House mouse (as animal)	CD-1	4	No data	oral: unspecified			yes, concurrent vehicle	not applicable	Negative			2009	9843
2-Phenylphenol	90-43-7	in vivo	Equivalent or similar to	OECD Guideline 489	Yes	Acceptable	House mouse (as animal)	CD-1	4	No data	oral: unspecified			yes, concurrent vehicle	not applicable	Positive			2009	9843
2-Phenylphenol	90-43-7	in vivo	Equivalent or similar to	OECD Guideline 489	Yes	Acceptable	House mouse (as animal)	CD-1	4	No data	oral: unspecified			yes, concurrent vehicle	not applicable	Positive			2009	9843
2-Phenylphenol	90-43-7	in vivo	Equivalent or similar to	OECD Guideline 489	Yes	Acceptable	House mouse (as animal)	CD-1	4	No data	oral: unspecified			yes, concurrent vehicle	not applicable	Positive			2009	9843
2-Phenylphenol	90-43-7	in vitro	Equivalent or similar to	OECD Guideline 476 (In vitro Mammalian Cell Gene Mutation Test)	Yes	Acceptable	Human (as organism)	Not reported			Not reported			no data	with	Negative			2009	10329
2-Phenylphenol	90-43-7	in vitro	Equivalent or similar to	OECD Guideline 476 (In vitro Mammalian Cell Gene Mutation Test)	Yes	Acceptable	Human (as organism)	Not reported			Not reported			no data	without	Negative			2009	10329
2-Phenylphenol	90-43-7	in vivo	Equivalent or similar to	OECD Guideline 475 (Mammalian Bone Marrow Chromosome Aberration Test)	Yes	Acceptable	Rat (as animal)	Wistar		Male/Female	oral: unspecified	24	h	no data	not applicable	Negative			2009	10035
2-Phenylphenol	90-43-7	in vivo	Equivalent or similar to	OECD Guideline 489	Yes	Acceptable	Rat (as animal)	Fischer344	2	Male	other	10	min	yes, concurrent vehicle	not applicable	Negative			2009	8580
2-Phenylphenol	90-43-7	in vivo	Equivalent or similar to	OECD Guideline 489	Yes	Acceptable	Rat (as animal)	Fischer344	2	Male/Female	other	10	min	yes, concurrent vehicle	not applicable	Negative			2009	8579
2-Phenylphenol	90-43-7	in vitro	Equivalent or similar to	OECD Guideline 471 (Bacterial Reverse Mutation Assay)	Yes	Acceptable	Salmonella typhimurium (as organism)	TA 1538			Not reported			yes	without	Negative			2009	9812
2-Phenylphenol	90-43-7	in vitro	Equivalent or similar to	OECD Guideline 471 (Bacterial Reverse Mutation Assay)	Yes	Acceptable	Salmonella typhimurium (as organism)	TA 100			Not reported			yes	with	Negative			2009	9812
2-Phenylphenol	90-43-7	in vitro	Equivalent or similar to	OECD Guideline 471 (Bacterial Reverse Mutation Assay)	Yes	Acceptable	Salmonella typhimurium (as organism)	TA 100			Not reported			yes	without	Negative			2009	9812
2-Phenylphenol	90-43-7	in vitro	Equivalent or similar to	OECD Guideline 471 (Bacterial Reverse Mutation Assay)	Yes	Acceptable	Salmonella typhimurium (as organism)	TA 98			Not reported			yes	without	Negative			2009	9812
2-Phenylphenol	90-43-7	in vitro	Equivalent or similar to	OECD Guideline 471 (Bacterial Reverse Mutation Assay)	Yes	Acceptable	Salmonella typhimurium (as organism)	TA 1537			Not reported			yes	without	Negative			2009	9812
2-Phenylphenol	90-43-7	in vitro	Equivalent or similar to	OECD Guideline 471 (Bacterial Reverse Mutation Assay)	Yes	Acceptable	Salmonella typhimurium (as organism)	TA 1535			Not reported			yes	with	Negative			2009	9812
2-Phenylphenol	90-43-7	in vitro	Equivalent or similar to	OECD Guideline 471 (Bacterial Reverse Mutation Assay)	Yes	Acceptable	Salmonella typhimurium (as organism)	TA 1537			Not reported			yes	with	Negative			2009	9812
2-Phenylphenol	90-43-7	in vitro	Equivalent or similar to	OECD Guideline 471 (Bacterial Reverse Mutation Assay)	Yes	Acceptable	Salmonella typhimurium (as organism)	TA 1538			Not reported			yes	with	Negative			2009	9812
2-Phenylphenol	90-43-7	in vitro	Equivalent or similar to	OECD Guideline 471 (Bacterial Reverse Mutation Assay)	Yes	Acceptable	Salmonella typhimurium (as organism)	TA 1535			Not reported			yes	without	Negative			2009	9812
2-Phenylphenol	90-43-7	in vitro	Equivalent or similar to	OECD Guideline 471 (Bacterial Reverse Mutation Assay)	Yes	Acceptable	Salmonella typhimurium (as organism)	TA 98			Not reported			yes	with	Negative			2009	9812
2-Phenylphenol	90-43-7	in vitro	Equivalent or similar to	OECD Guideline 471 (Bacterial Reverse Mutation Assay)	Yes	Acceptable	Salmonella typhimurium (as organism)	TA 102			Not reported			yes, concurrent vehicle	with	Negative			2009	8930
2-Phenylphenol	90-43-7	in vitro	Equivalent or similar to	OECD Guideline 471 (Bacterial Reverse Mutation Assay)	Yes	Acceptable	Salmonella typhimurium (as organism)	TA 100			Not reported			yes, concurrent vehicle	with	Negative			2009	8930
2-Phenylphenol	90-43-7	in vitro	Equivalent or similar to	OECD Guideline 471 (Bacterial Reverse Mutation Assay)	Yes	Acceptable	Salmonella typhimurium (as organism)	TA 100			Not reported			yes, concurrent vehicle	without	Negative			2009	8930
2-Phenylphenol	90-43-7	in vitro	Equivalent or similar to	OECD Guideline 471 (Bacterial Reverse Mutation Assay)	Yes	Acceptable	Salmonella typhimurium (as organism)	TA 97			Not reported			yes, concurrent vehicle	without	Negative			2009	8930
2-Phenylphenol	90-43-7	in vitro	Equivalent or similar to	OECD Guideline 471 (Bacterial Reverse Mutation Assay)	Yes	Acceptable	Salmonella typhimurium (as organism)	TA 97			Not reported			yes, concurrent vehicle	with	Negative			2009	8930
2-Phenylphenol	90-43-7	in vitro	Equivalent or similar to	OECD Guideline 471 (Bacterial Reverse Mutation Assay)	Yes	Acceptable	Salmonella typhimurium (as organism)	TA 98			Not reported			yes, concurrent vehicle	without	Negative			2009	8930
2-Phenylphenol	90-43-7	in vitro	Equivalent or similar to	OECD Guideline 471 (Bacterial Reverse Mutation Assay)	Yes	Acceptable	Salmonella typhimurium (as organism)	TA 98			Not reported			yes, concurrent vehicle	with	Negative			2009	8930
2-Phenylphenol	90-43-7	in vitro	Equivalent or similar to	OECD Guideline 471 (Bacterial Reverse Mutation Assay)	Yes	Acceptable	Salmonella typhimurium (as organism)	TA 102			Not reported			yes, concurrent vehicle	without	Negative			2009	8930
2-Phenylphenol	90-43-7	in vitro	Equivalent or similar to	OECD Guideline 471 (Bacterial Reverse Mutation Assay)	Yes	Acceptable	Salmonella typhimurium (as organism)	TA 1537			Not reported			no data	without	Negative			2009	10036
2-Phenylphenol	90-43-7	in vitro	Equivalent or similar to	OECD Guideline 471 (Bacterial Reverse Mutation Assay)	Yes	Acceptable	Salmonella typhimurium (as organism)	TA 1537			Not reported			no data	with	Negative			2009	10036
2-Phenylphenol	90-43-7	in vitro	Equivalent or similar to	OECD Guideline 471 (Bacterial Reverse Mutation Assay)	Yes	Acceptable	Salmonella typhimurium (as organism)	TA 1538			Not reported			no data	with	Negative			2009	10036
2-Phenylphenol	90-43-7	in vitro	Equivalent or similar to	OECD Guideline 471 (Bacterial Reverse Mutation Assay)	Yes	Acceptable	Salmonella typhimurium (as organism)	TA 1538			Not reported			no data	without	Negative			2009	10036
2-Phenylphenol	90-43-7	in vitro	Equivalent or similar to	OECD Guideline 471 (Bacterial Reverse Mutation Assay)	Yes	Acceptable	Salmonella typhimurium (as organism)	TA 100			Not reported			no data	without	Negative			2009	10036
2-Phenylphenol	90-43-7	in vitro	Equivalent or similar to	OECD Guideline 471 (Bacterial Reverse Mutation Assay)	Yes	Acceptable	Salmonella typhimurium (as organism)	TA 1535			Not reported			no data	without	Negative			2009	10036
2-Phenylphenol	90-43-7	in vitro	Equivalent or similar to	OECD Guideline 471 (Bacterial Reverse Mutation Assay)	Yes	Acceptable	Salmonella typhimurium (as organism)	TA 98			Not reported			no data	without	Negative			2009	10036
2-Phenylphenol	90-43-7	in vitro	Equivalent or similar to	OECD Guideline 471 (Bacterial Reverse Mutation Assay)	Yes	Acceptable	Salmonella typhimurium (as organism)	TA 98			Not reported			no data	with	Negative			2009	10036
2-Phenylphenol	90-43-7	in vitro	Equivalent or similar to	OECD Guideline 471 (Bacterial Reverse Mutation Assay)	Yes	Acceptable	Salmonella typhimurium (as organism)	TA 1535			Not reported			no data	with	Negative			2009	10036
2-Phenylphenol	90-43-7	in vitro	Equivalent or similar to	OECD Guideline 471 (Bacterial Reverse Mutation Assay)	Yes	Acceptable	Salmonella typhimurium (as organism)	TA 100			Not reported			no data	with	Negative			2009	10036
2-Phenylphenol	90-43-7	in vitro	Equivalent or similar to	OECD Guideline 471 (Bacterial Reverse Mutation Assay)	Yes	Acceptable	Salmonella typhimurium (as organism)	TA 1535			Not reported			yes, concurrent vehicle	with	Negative			2009	7050
2-Phenylphenol	90-43-7	in vitro	Equivalent or similar to	OECD Guideline 471 (Bacterial Reverse Mutation Assay)	Yes	Acceptable	Salmonella typhimurium (as organism)	TA 98			Not reported			yes, concurrent vehicle	with	Negative			2009	7050
2-Phenylphenol	90-43-7	in vitro	Equivalent or similar to	OECD Guideline 471 (Bacterial Reverse Mutation Assay)	Yes	Acceptable	Salmonella typhimurium (as organism)	TA 100			Not reported			yes, concurrent vehicle	without	Negative			2009	7050
2-Phenylphenol	90-43-7	in vitro	Equivalent or similar to	OECD Guideline 471 (Bacterial Reverse Mutation Assay)	Yes	Acceptable	Salmonella typhimurium (as organism)	TA 1535			Not reported			yes, concurrent vehicle	without	Positive			2009	7050
2-Phenylphenol	90-43-7	in vitro	Equivalent or similar to	OECD Guideline 471 (Bacterial Reverse Mutation Assay)	Yes	Acceptable	Salmonella typhimurium (as organism)	TA 1537			Not reported			yes, concurrent vehicle	without	Negative			2009	7050
2-Phenylphenol	90-43-7	in vitro	Equivalent or similar to	OECD Guideline 471 (Bacterial Reverse Mutation Assay)	Yes	Acceptable	Salmonella typhimurium (as organism)	TA 1537			Not reported			yes, concurrent vehicle	with	Negative			2009	7050
2-Phenylphenol	90-43-7	in vitro	Equivalent or similar to	OECD Guideline 471 (Bacterial Reverse Mutation Assay)	Yes	Acceptable	Salmonella typhimurium (as organism)	TA 98			Not reported			yes, concurrent vehicle	without	Negative			2009	7050
2-Phenylphenol	90-43-7	in vitro	Equivalent or similar to	OECD Guideline 471 (Bacterial Reverse Mutation Assay)	Yes	Acceptable	Salmonella typhimurium (as organism)	TA 100			Not reported			yes, concurrent vehicle	with	Negative			2009	7050
2-Phenylphenol	90-43-7	in vitro	Equivalent or similar to	OECD Guideline 471 (Bacterial Reverse Mutation Assay)	Yes	Acceptable	Salmonella typhimurium (as organism)	TA 98			Not reported			yes	with	Positive			2009	8824
2-Phenylphenol	90-43-7	in vitro	Equivalent or similar to	OECD Guideline 471 (Bacterial Reverse Mutation Assay)	Yes	Acceptable	Salmonella typhimurium (as organism)	TA 100			Not reported			yes	without	Negative			2009	8824
2-Phenylphenol	90-43-7	in vitro	Equivalent or similar to	OECD Guideline 471 (Bacterial Reverse Mutation Assay)	Yes	Acceptable	Salmonella typhimurium (as organism)	TA 98			Not reported			yes	without	Positive			2009	8824
2-Phenylphenol	90-43-7	in vitro	Equivalent or similar to	OECD Guideline 471 (Bacterial Reverse Mutation Assay)	Yes	Acceptable	Salmonella typhimurium (as organism)	TA 100			Not reported			yes	with	Negative			2009	8824
2-Phenylphenol	90-43-7	in vitro	Equivalent or similar to	OECD Guideline 471 (Bacterial Reverse Mutation Assay)	Yes	Acceptable	Salmonella typhimurium (as organism)	TA 100			Not reported			no data	with	Negative			2009	8589
2-Phenylphenol	90-43-7	in vitro	Equivalent or similar to	OECD Guideline 471 (Bacterial Reverse Mutation Assay)	Yes	Acceptable	Salmonella typhimurium (as organism)	TA 100			Not reported			no data	without	Negative			2009	8589
2-Phenylphenol	90-43-7	in vitro	Equivalent or similar to	OECD Guideline 471 (Bacterial Reverse Mutation Assay)	Yes	Acceptable	Salmonella typhimurium (as organism)	TA 1535			Not reported			no data	with	Negative			2009	8589
2-Phenylphenol	90-43-7	in vitro	Equivalent or similar to	OECD Guideline 471 (Bacterial Reverse Mutation Assay)	Yes	Acceptable	Salmonella typhimurium (as organism)	TA 98			Not reported			no data	without	Negative			2009	8589
2-Phenylphenol	90-43-7	in vitro	Equivalent or similar to	OECD Guideline 471 (Bacterial Reverse Mutation Assay)	Yes	Acceptable	Salmonella typhimurium (as organism)	TA 1535			Not reported			no data	without	Negative			2009	8589
2-Phenylphenol	90-43-7	in vitro	Equivalent or similar to	OECD Guideline 471 (Bacterial Reverse Mutation Assay)	Yes	Acceptable	Salmonella typhimurium (as organism)	TA 1538			Not reported			no data	with	Negative			2009	8589
2-Phenylphenol	90-43-7	in vitro	Equivalent or similar to	OECD Guideline 471 (Bacterial Reverse Mutation Assay)	Yes	Acceptable	Salmonella typhimurium (as organism)	TA 98			Not reported			no data	with	Negative			2009	8589
2-Phenylphenol	90-43-7	in vitro	Equivalent or similar to	OECD Guideline 471 (Bacterial Reverse Mutation Assay)	Yes	Acceptable	Salmonella typhimurium (as organism)	TA 1537			Not reported			no data	without	Negative			2009	8589
2-Phenylphenol	90-43-7	in vitro	Equivalent or similar to	OECD Guideline 471 (Bacterial Reverse Mutation Assay)	Yes	Acceptable	Salmonella typhimurium (as organism)	TA 1538			Not reported			no data	without	Negative			2009	8589
2-Phenylphenol	90-43-7	in vitro	Equivalent or similar to	OECD Guideline 471 (Bacterial Reverse Mutation Assay)	Yes	Acceptable	Salmonella typhimurium (as organism)	TA 1537			Not reported			no data	with	Negative			2009	8589
2-Phenylphenol	90-43-7	in vitro	Equivalent or similar to	OECD Guideline 471 (Bacterial Reverse Mutation Assay)	Yes	Acceptable	Salmonella typhimurium (as organism)	TA 1537			Not reported			yes, concurrent vehicle	with	Negative			2009	9037
2-Phenylphenol	90-43-7	in vitro	Equivalent or similar to	OECD Guideline 471 (Bacterial Reverse Mutation Assay)	Yes	Acceptable	Salmonella typhimurium (as organism)	TA 1538			Not reported			yes, concurrent vehicle	without	Negative			2009	9037
2-Phenylphenol	90-43-7	in vitro	Equivalent or similar to	OECD Guideline 471 (Bacterial Reverse Mutation Assay)	Yes	Acceptable	Salmonella typhimurium (as organism)	TA 98			Not reported			yes, concurrent vehicle	without	Negative			2009	9037
2-Phenylphenol	90-43-7	in vitro	Equivalent or similar to	OECD Guideline 471 (Bacterial Reverse Mutation Assay)	Yes	Acceptable	Salmonella typhimurium (as organism)	C3052			Not reported			yes, concurrent vehicle	without	Negative			2009	9037
2-Phenylphenol	90-43-7	in vitro	Equivalent or similar to	OECD Guideline 471 (Bacterial Reverse Mutation Assay)	Yes	Acceptable	Salmonella typhimurium (as organism)	TA 1537			Not reported			yes, concurrent vehicle	without	Negative			2009	9037
2-Phenylphenol	90-43-7	in vitro	Equivalent or similar to	OECD Guideline 471 (Bacterial Reverse Mutation Assay)	Yes	Acceptable	Salmonella typhimurium (as organism)	C3076			Not reported			yes, concurrent vehicle	without	Negative			2009	9037
2-Phenylphenol	90-43-7	in vitro	Equivalent or similar to	OECD Guideline 471 (Bacterial Reverse Mutation Assay)	Yes	Acceptable	Salmonella typhimurium (as organism)	TA 1535			Not reported			yes, concurrent vehicle	with	Negative			2009	9037
2-Phenylphenol	90-43-7	in vitro	Equivalent or similar to	OECD Guideline 471 (Bacterial Reverse Mutation Assay)	Yes	Acceptable	Salmonella typhimurium (as organism)	TA 100			Not reported			yes, concurrent vehicle	without	Negative			2009	9037
2-Phenylphenol	90-43-7	in vitro	Equivalent or similar to	OECD Guideline 471 (Bacterial Reverse Mutation Assay)	Yes	Acceptable	Salmonella typhimurium (as organism)	TA 98			Not reported			yes, concurrent vehicle	with	Negative			2009	9037
2-Phenylphenol	90-43-7	in vitro	Equivalent or similar to	OECD Guideline 471 (Bacterial Reverse Mutation Assay)	Yes	Acceptable	Salmonella typhimurium (as organism)	TA 1535			Not reported			yes, concurrent vehicle	without	Negative			2009	9037
2-Phenylphenol	90-43-7	in vitro	Equivalent or similar to	OECD Guideline 471 (Bacterial Reverse Mutation Assay)	Yes	Acceptable	Salmonella typhimurium (as organism)	G46			Not reported			yes, concurrent vehicle	with	Negative			2009	9037
2-Phenylphenol	90-43-7	in vitro	Equivalent or similar to	OECD Guideline 471 (Bacterial Reverse Mutation Assay)	Yes	Acceptable	Salmonella typhimurium (as organism)	TA 1538			Not reported			yes, concurrent vehicle	with	Negative			2009	9037
2-Phenylphenol	90-43-7	in vitro	Equivalent or similar to	OECD Guideline 471 (Bacterial Reverse Mutation Assay)	Yes	Acceptable	Salmonella typhimurium (as organism)	TA 100			Not reported			yes, concurrent vehicle	with	Negative			2009	9037
2-Phenylphenol	90-43-7	in vitro	Equivalent or similar to	OECD Guideline 471 (Bacterial Reverse Mutation Assay)	Yes	Acceptable	Salmonella typhimurium (as organism)	G46			Not reported			yes, concurrent vehicle	without	Negative			2009	9037
2-Phenylphenol	90-43-7	in vitro	Equivalent or similar to	OECD Guideline 471 (Bacterial Reverse Mutation Assay)	Yes	Acceptable	Salmonella typhimurium (as organism)	C3076			Not reported			yes, concurrent vehicle	with	Negative			2009	9037
2-Phenylphenol	90-43-7	in vitro	Equivalent or similar to	OECD Guideline 471 (Bacterial Reverse Mutation Assay)	Yes	Acceptable	Salmonella typhimurium (as organism)	C3052			Not reported			yes, concurrent vehicle	with	Negative			2009	9037
2-Phenylphenol	90-43-7	in vitro	Equivalent or similar to	OECD Guideline 471 (Bacterial Reverse Mutation Assay)	Yes	Acceptable	Salmonella typhimurium (as organism)	TA 100			Not reported			yes, concurrent vehicle	without	Negative			2009	8412
2-Phenylphenol	90-43-7	in vitro	Equivalent or similar to	OECD Guideline 471 (Bacterial Reverse Mutation Assay)	Yes	Acceptable	Salmonella typhimurium (as organism)	TA 1538			Not reported			yes, concurrent vehicle	without	Negative			2009	8412
2-Phenylphenol	90-43-7	in vitro	Equivalent or similar to	OECD Guideline 471 (Bacterial Reverse Mutation Assay)	Yes	Acceptable	Salmonella typhimurium (as organism)	C3052			Not reported			yes, concurrent vehicle	with	Negative			2009	8412
2-Phenylphenol	90-43-7	in vitro	Equivalent or similar to	OECD Guideline 471 (Bacterial Reverse Mutation Assay)	Yes	Acceptable	Salmonella typhimurium (as organism)	TA 1537			Not reported			yes, concurrent vehicle	with	Negative			2009	8412
2-Phenylphenol	90-43-7	in vitro	Equivalent or similar to	OECD Guideline 471 (Bacterial Reverse Mutation Assay)	Yes	Acceptable	Salmonella typhimurium (as organism)	C3052			Not reported			yes, concurrent vehicle	without	Negative			2009	8412
2-Phenylphenol	90-43-7	in vitro	Equivalent or similar to	OECD Guideline 471 (Bacterial Reverse Mutation Assay)	Yes	Acceptable	Salmonella typhimurium (as organism)	TA 1535			Not reported			yes, concurrent vehicle	with	Negative			2009	8412
2-Phenylphenol	90-43-7	in vitro	Equivalent or similar to	OECD Guideline 471 (Bacterial Reverse Mutation Assay)	Yes	Acceptable	Salmonella typhimurium (as organism)	TA 1538			Not reported			yes, concurrent vehicle	with	Negative			2009	8412
2-Phenylphenol	90-43-7	in vitro	Equivalent or similar to	OECD Guideline 471 (Bacterial Reverse Mutation Assay)	Yes	Acceptable	Salmonella typhimurium (as organism)	C3076			Not reported			yes, concurrent vehicle	with	Negative			2009	8412
2-Phenylphenol	90-43-7	in vitro	Equivalent or similar to	OECD Guideline 471 (Bacterial Reverse Mutation Assay)	Yes	Acceptable	Salmonella typhimurium (as organism)	TA 1537			Not reported			yes, concurrent vehicle	without	Negative			2009	8412
2-Phenylphenol	90-43-7	in vitro	Equivalent or similar to	OECD Guideline 471 (Bacterial Reverse Mutation Assay)	Yes	Acceptable	Salmonella typhimurium (as organism)	TA 98			Not reported			yes, concurrent vehicle	with	Negative			2009	8412
2-Phenylphenol	90-43-7	in vitro	Equivalent or similar to	OECD Guideline 471 (Bacterial Reverse Mutation Assay)	Yes	Acceptable	Salmonella typhimurium (as organism)	G46			Not reported			yes, concurrent vehicle	without	Negative			2009	8412
2-Phenylphenol	90-43-7	in vitro	Equivalent or similar to	OECD Guideline 471 (Bacterial Reverse Mutation Assay)	Yes	Acceptable	Salmonella typhimurium (as organism)	TA 100			Not reported			yes, concurrent vehicle	with	Negative			2009	8412
2-Phenylphenol	90-43-7	in vitro	Equivalent or similar to	OECD Guideline 471 (Bacterial Reverse Mutation Assay)	Yes	Acceptable	Salmonella typhimurium (as organism)	TA 1535			Not reported			yes, concurrent vehicle	without	Negative			2009	8412
2-Phenylphenol	90-43-7	in vitro	Equivalent or similar to	OECD Guideline 471 (Bacterial Reverse Mutation Assay)	Yes	Acceptable	Salmonella typhimurium (as organism)	C3076			Not reported			yes, concurrent vehicle	without	Negative			2009	8412
2-Phenylphenol	90-43-7	in vitro	Equivalent or similar to	OECD Guideline 471 (Bacterial Reverse Mutation Assay)	Yes	Acceptable	Salmonella typhimurium (as organism)	TA 98			Not reported			yes, concurrent vehicle	without	Negative			2009	8412
2-Phenylphenol	90-43-7	in vitro	Equivalent or similar to	OECD Guideline 471 (Bacterial Reverse Mutation Assay)	Yes	Acceptable	Salmonella typhimurium (as organism)	G46			Not reported			yes, concurrent vehicle	with	Negative			2009	8412
2-Phenylphenol	90-43-7	in vitro	Equivalent or similar to	OECD Guideline 471 (Bacterial Reverse Mutation Assay)	Yes	Acceptable	Salmonella typhimurium (as organism)	C3052			Not reported			yes, concurrent vehicle	with	Negative			2009	5740
2-Phenylphenol	90-43-7	in vitro	Equivalent or similar to	OECD Guideline 471 (Bacterial Reverse Mutation Assay)	Yes	Acceptable	Salmonella typhimurium (as organism)	C3076			Not reported			yes, concurrent vehicle	without	Negative			2009	5740
2-Phenylphenol	90-43-7	in vitro	Equivalent or similar to	OECD Guideline 471 (Bacterial Reverse Mutation Assay)	Yes	Acceptable	Salmonella typhimurium (as organism)	TA 1535			Not reported			yes, concurrent vehicle	without	Negative			2009	5740
2-Phenylphenol	90-43-7	in vitro	Equivalent or similar to	OECD Guideline 471 (Bacterial Reverse Mutation Assay)	Yes	Acceptable	Salmonella typhimurium (as organism)	TA 98			Not reported			yes, concurrent vehicle	without	Negative			2009	5740
2-Phenylphenol	90-43-7	in vitro	Equivalent or similar to	OECD Guideline 471 (Bacterial Reverse Mutation Assay)	Yes	Acceptable	Salmonella typhimurium (as organism)	TA 1535			Not reported			yes, concurrent vehicle	with	Negative			2009	5740
2-Phenylphenol	90-43-7	in vitro	Equivalent or similar to	OECD Guideline 471 (Bacterial Reverse Mutation Assay)	Yes	Acceptable	Salmonella typhimurium (as organism)	TA 100			Not reported			yes, concurrent vehicle	with	Negative			2009	5740
2-Phenylphenol	90-43-7	in vitro	Equivalent or similar to	OECD Guideline 471 (Bacterial Reverse Mutation Assay)	Yes	Acceptable	Salmonella typhimurium (as organism)	TA 98			Not reported			yes, concurrent vehicle	with	Negative			2009	5740
2-Phenylphenol	90-43-7	in vitro	Equivalent or similar to	OECD Guideline 471 (Bacterial Reverse Mutation Assay)	Yes	Acceptable	Salmonella typhimurium (as organism)	G46			Not reported			yes, concurrent vehicle	with	Negative			2009	5740
2-Phenylphenol	90-43-7	in vitro	Equivalent or similar to	OECD Guideline 471 (Bacterial Reverse Mutation Assay)	Yes	Acceptable	Salmonella typhimurium (as organism)	TA 1538			Not reported			yes, concurrent vehicle	with	Negative			2009	5740
2-Phenylphenol	90-43-7	in vitro	Equivalent or similar to	OECD Guideline 471 (Bacterial Reverse Mutation Assay)	Yes	Acceptable	Salmonella typhimurium (as organism)	TA 1538			Not reported			yes, concurrent vehicle	without	Negative			2009	5740
2-Phenylphenol	90-43-7	in vitro	Equivalent or similar to	OECD Guideline 471 (Bacterial Reverse Mutation Assay)	Yes	Acceptable	Salmonella typhimurium (as organism)	TA 1537			Not reported			yes, concurrent vehicle	without	Negative			2009	5740
2-Phenylphenol	90-43-7	in vitro	Equivalent or similar to	OECD Guideline 471 (Bacterial Reverse Mutation Assay)	Yes	Acceptable	Salmonella typhimurium (as organism)	TA 1537			Not reported			yes, concurrent vehicle	with	Negative			2009	5740
2-Phenylphenol	90-43-7	in vitro	Equivalent or similar to	OECD Guideline 471 (Bacterial Reverse Mutation Assay)	Yes	Acceptable	Salmonella typhimurium (as organism)	TA 100			Not reported			yes, concurrent vehicle	without	Negative			2009	5740
2-Phenylphenol	90-43-7	in vitro	Equivalent or similar to	OECD Guideline 471 (Bacterial Reverse Mutation Assay)	Yes	Acceptable	Salmonella typhimurium (as organism)	G46			Not reported			yes, concurrent vehicle	without	Negative			2009	5740
2-Phenylphenol	90-43-7	in vitro	Equivalent or similar to	OECD Guideline 471 (Bacterial Reverse Mutation Assay)	Yes	Acceptable	Salmonella typhimurium (as organism)	C3076			Not reported			yes, concurrent vehicle	with	Negative			2009	5740
2-Phenylphenol	90-43-7	in vitro	Equivalent or similar to	OECD Guideline 471 (Bacterial Reverse Mutation Assay)	Yes	Acceptable	Salmonella typhimurium (as organism)	C3052			Not reported			yes, concurrent vehicle	without	Negative			2009	5740
2-Phenylphenol sodium salt	132-27-4	in vitro	Equivalent or similar to	OECD Guideline 473 (In vitro Mammalian Chromosome Aberration Test)	Yes	Acceptable	Hamster (as animal)	lung fibroblasts (V79)			Not reported			yes	without	Negative			2009	7602
6-Benzyladenine	1214-39-7	in vitro	According to	OECD Guideline 476 (In vitro Mammalian Cell Gene Mutation Test)	No	Acceptable	House mouse (as animal)	lymphoma L5178Y cells			Not reported			yes	with	Positive	no information		2010	8100
6-Benzyladenine	1214-39-7	in vitro	According to	OECD Guideline 476 (In vitro Mammalian Cell Gene Mutation Test)	No	Acceptable	House mouse (as animal)	lymphoma L5178Y cells			Not reported			yes	without	Negative	no information		2010	8100
6-Benzyladenine	1214-39-7	in vitro	According to	OECD Guideline 476 (In vitro Mammalian Cell Gene Mutation Test)	No	Acceptable	House mouse (as animal)	lymphoma L5178Y cells			Not reported			yes	without	Negative	no information		2010	5153
6-Benzyladenine	1214-39-7	in vitro	According to	OECD Guideline 476 (In vitro Mammalian Cell Gene Mutation Test)	No	Acceptable	House mouse (as animal)	lymphoma L5178Y cells			Not reported			yes	with	Negative	no information		2010	5153
6-Benzyladenine	1214-39-7	in vivo	Equivalent or similar to	OECD Guideline 474 (Mammalian Erythrocyte Micronucleus Test)	Yes	Acceptable	House mouse (as animal)	ICR	10	Male/Female	oral: unspecified	24	h	yes	not applicable	Negative		direct evidence-cytotoxicity	2010	7625
6-Benzyladenine	1214-39-7	in vivo	Equivalent or similar to	OECD Guideline 474 (Mammalian Erythrocyte Micronucleus Test)	Yes	Acceptable	House mouse (as animal)	ICR	10	Male/Female	oral: unspecified	72	h	yes	not applicable	Negative		direct evidence-cytotoxicity	2010	7625
6-Benzyladenine	1214-39-7	in vivo	Equivalent or similar to	OECD Guideline 474 (Mammalian Erythrocyte Micronucleus Test)	Yes	Acceptable	House mouse (as animal)	ICR	10	Male/Female	oral: unspecified	48	h	yes	not applicable	Negative		direct evidence-cytotoxicity	2010	7625
6-Benzyladenine	1214-39-7	in vitro	According to	OECD Guideline 476 (In vitro Mammalian Cell Gene Mutation Test)	No	Acceptable	House mouse (as animal)	lymphoma L5178Y cells			Not reported			yes, concurrent vehicle	without	Negative	small colonies		2010	5589
6-Benzyladenine	1214-39-7	in vitro	According to	OECD Guideline 476 (In vitro Mammalian Cell Gene Mutation Test)	No	Acceptable	House mouse (as animal)	lymphoma L5178Y cells			Not reported			yes, concurrent vehicle	with	Negative	small colonies		2010	5589
6-Benzyladenine	1214-39-7	in vitro	According to	OECD Guideline 476 (In vitro Mammalian Cell Gene Mutation Test)	No	Acceptable	House mouse (as animal)	lymphoma L5178Y cells			Not reported			yes, concurrent vehicle	with	Negative	large colonies		2010	5589
6-Benzyladenine	1214-39-7	in vitro	According to	OECD Guideline 476 (In vitro Mammalian Cell Gene Mutation Test)	No	Acceptable	House mouse (as animal)	lymphoma L5178Y cells			Not reported			yes, concurrent vehicle	without	Negative	large colonies		2010	5589
6-Benzyladenine	1214-39-7	in vitro	Equivalent or similar to	OECD Guideline 473 (In vitro Mammalian Chromosome Aberration Test)	Yes	Acceptable	Human (as organism)	lymphocytes			Not reported			yes, concurrent vehicle	without	Negative			2010	7891
6-Benzyladenine	1214-39-7	in vitro	Equivalent or similar to	OECD Guideline 473 (In vitro Mammalian Chromosome Aberration Test)	Yes	Acceptable	Human (as organism)	lymphocytes			Not reported			yes, concurrent vehicle	with	Negative			2010	7891
6-Benzyladenine	1214-39-7	in vitro	Equivalent or similar to	OECD Guideline 471 (Bacterial Reverse Mutation Assay)	Yes	Acceptable	Salmonella typhimurium (as organism)	TA 1537			Not reported			yes, concurrent vehicle	without	Negative			2010	7657
6-Benzyladenine	1214-39-7	in vitro	Equivalent or similar to	OECD Guideline 471 (Bacterial Reverse Mutation Assay)	Yes	Acceptable	Salmonella typhimurium (as organism)	TA 1537			Not reported			yes, concurrent vehicle	with	Negative			2010	7657
6-Benzyladenine	1214-39-7	in vitro	Equivalent or similar to	OECD Guideline 471 (Bacterial Reverse Mutation Assay)	Yes	Acceptable	Salmonella typhimurium (as organism)	TA 98			Not reported			yes, concurrent vehicle	without	Negative			2010	7657
6-Benzyladenine	1214-39-7	in vitro	Equivalent or similar to	OECD Guideline 471 (Bacterial Reverse Mutation Assay)	Yes	Acceptable	Salmonella typhimurium (as organism)	TA 1538			Not reported			yes, concurrent vehicle	with	Negative			2010	7657
6-Benzyladenine	1214-39-7	in vitro	Equivalent or similar to	OECD Guideline 471 (Bacterial Reverse Mutation Assay)	Yes	Acceptable	Salmonella typhimurium (as organism)	TA 100			Not reported			yes, concurrent vehicle	with	Negative			2010	7657
6-Benzyladenine	1214-39-7	in vitro	Equivalent or similar to	OECD Guideline 471 (Bacterial Reverse Mutation Assay)	Yes	Acceptable	Salmonella typhimurium (as organism)	TA 1535			Not reported			yes, concurrent vehicle	without	Negative			2010	7657
6-Benzyladenine	1214-39-7	in vitro	Equivalent or similar to	OECD Guideline 471 (Bacterial Reverse Mutation Assay)	Yes	Acceptable	Salmonella typhimurium (as organism)	TA 100			Not reported			yes, concurrent vehicle	without	Negative			2010	7657
6-Benzyladenine	1214-39-7	in vitro	Equivalent or similar to	OECD Guideline 471 (Bacterial Reverse Mutation Assay)	Yes	Acceptable	Salmonella typhimurium (as organism)	TA 1535			Not reported			yes, concurrent vehicle	with	Negative			2010	7657
6-Benzyladenine	1214-39-7	in vitro	Equivalent or similar to	OECD Guideline 471 (Bacterial Reverse Mutation Assay)	Yes	Acceptable	Salmonella typhimurium (as organism)	TA 98			Not reported			yes, concurrent vehicle	with	Negative			2010	7657
6-Benzyladenine	1214-39-7	in vitro	Equivalent or similar to	OECD Guideline 471 (Bacterial Reverse Mutation Assay)	Yes	Acceptable	Salmonella typhimurium (as organism)	TA 1538			Not reported			yes, concurrent vehicle	without	Negative			2010	7657
6-Benzyladenine	1214-39-7	in vitro	Equivalent or similar to	OECD Guideline 471 (Bacterial Reverse Mutation Assay)	Yes	Acceptable	Salmonella typhimurium (as organism)	TA 1535			Not reported			yes, concurrent vehicle	without	Negative			2010	8315
6-Benzyladenine	1214-39-7	in vitro	Equivalent or similar to	OECD Guideline 471 (Bacterial Reverse Mutation Assay)	Yes	Acceptable	Salmonella typhimurium (as organism)	TA 1537			Not reported			yes, concurrent vehicle	without	Negative			2010	8315
6-Benzyladenine	1214-39-7	in vitro	Equivalent or similar to	OECD Guideline 471 (Bacterial Reverse Mutation Assay)	Yes	Acceptable	Salmonella typhimurium (as organism)	TA 1538			Not reported			yes, concurrent vehicle	without	Negative			2010	8315
6-Benzyladenine	1214-39-7	in vitro	Equivalent or similar to	OECD Guideline 471 (Bacterial Reverse Mutation Assay)	Yes	Acceptable	Salmonella typhimurium (as organism)	TA 1535			Not reported			yes, concurrent vehicle	with	Negative			2010	8315
6-Benzyladenine	1214-39-7	in vitro	Equivalent or similar to	OECD Guideline 471 (Bacterial Reverse Mutation Assay)	Yes	Acceptable	Salmonella typhimurium (as organism)	TA 98			Not reported			yes, concurrent vehicle	without	Negative			2010	8315
6-Benzyladenine	1214-39-7	in vitro	Equivalent or similar to	OECD Guideline 471 (Bacterial Reverse Mutation Assay)	Yes	Acceptable	Salmonella typhimurium (as organism)	TA 98			Not reported			yes, concurrent vehicle	with	Negative			2010	8315
6-Benzyladenine	1214-39-7	in vitro	Equivalent or similar to	OECD Guideline 471 (Bacterial Reverse Mutation Assay)	Yes	Acceptable	Salmonella typhimurium (as organism)	TA 100			Not reported			yes, concurrent vehicle	without	Negative			2010	8315
6-Benzyladenine	1214-39-7	in vitro	Equivalent or similar to	OECD Guideline 471 (Bacterial Reverse Mutation Assay)	Yes	Acceptable	Salmonella typhimurium (as organism)	TA 100			Not reported			yes, concurrent vehicle	with	Negative			2010	8315
6-Benzyladenine	1214-39-7	in vitro	Equivalent or similar to	OECD Guideline 471 (Bacterial Reverse Mutation Assay)	Yes	Acceptable	Salmonella typhimurium (as organism)	TA 1538			Not reported			yes, concurrent vehicle	with	Negative			2010	8315
6-Benzyladenine	1214-39-7	in vitro	Equivalent or similar to	OECD Guideline 471 (Bacterial Reverse Mutation Assay)	Yes	Acceptable	Salmonella typhimurium (as organism)	TA 1537			Not reported			yes, concurrent vehicle	with	Negative			2010	8315
8-Hydroxyquinoline	148-24-3	in vitro	According to	OECD Guideline 473 (In vitro Mammalian Chromosome Aberration Test)	No	Acceptable	Hamster (as animal)	lung fibroblasts (V79)			Not reported			yes, concurrent vehicle	without	Positive			2011	5227
8-Hydroxyquinoline	148-24-3	in vitro	According to	OECD Guideline 473 (In vitro Mammalian Chromosome Aberration Test)	No	Acceptable	Hamster (as animal)	lung fibroblasts (V79)			Not reported			yes, concurrent vehicle	with	Positive			2011	5227
8-Hydroxyquinoline	148-24-3	in vivo	Equivalent or similar to	OECD Guideline 474 (Mammalian Erythrocyte Micronucleus Test)	Yes	Acceptable	House mouse (as animal)	CD-1	15	Male	intraperitoneal	48	h	yes	not applicable	Positive		direct evidence-cytotoxicity$indirect evidence-systemic toxicity	2011	7023
8-Hydroxyquinoline	148-24-3	in vivo	Equivalent or similar to	OECD Guideline 474 (Mammalian Erythrocyte Micronucleus Test)	Yes	Acceptable	House mouse (as animal)	CD-1	15	Male	intraperitoneal	24	h	yes	not applicable	Positive		direct evidence-cytotoxicity$indirect evidence-systemic toxicity	2011	7023
8-Hydroxyquinoline	148-24-3	in vivo	Equivalent or similar to	OECD Guideline 474 (Mammalian Erythrocyte Micronucleus Test)	Yes	Acceptable	House mouse (as animal)	CD-1	15	Male	intraperitoneal	72	h	yes	not applicable	Positive		direct evidence-cytotoxicity$indirect evidence-systemic toxicity	2011	7023
8-Hydroxyquinoline	148-24-3	in vivo	Equivalent or similar to	OECD Guideline 475 (Mammalian Bone Marrow Chromosome Aberration Test)	Yes	Acceptable	House mouse (as animal)	B6C3F1	12	Male	intraperitoneal	17	h	yes, concurrent vehicle	not applicable	Negative			2011	8383
8-Hydroxyquinoline	148-24-3	in vivo	Equivalent or similar to	OECD Guideline 475 (Mammalian Bone Marrow Chromosome Aberration Test)	Yes	Acceptable	House mouse (as animal)	B6C3F1	12	Male	intraperitoneal	36	h	yes, concurrent vehicle	not applicable	Negative			2011	8383
8-Hydroxyquinoline	148-24-3	in vivo	According to	OECD Guideline 474 (Mammalian Erythrocyte Micronucleus Test)	No	Acceptable	House mouse (as animal)	NMRI	10	Male/Female	intraperitoneal	68	h	yes	not applicable	Negative		indirect evidence-systemic toxicity	2011	7478
8-Hydroxyquinoline	148-24-3	in vivo	According to	OECD Guideline 474 (Mammalian Erythrocyte Micronucleus Test)	No	Acceptable	House mouse (as animal)	NMRI	10	Male/Female	intraperitoneal	44	h	yes	not applicable	Negative		indirect evidence-systemic toxicity	2011	7478
8-Hydroxyquinoline	148-24-3	in vivo	Equivalent or similar to	OECD Guideline 483 (Mammalian Spermatogonial Chromosome Aberration Test)	Yes	Acceptable	House mouse (as animal)	NMRI	7	Male	oral: gavage	24	h	yes, concurrent vehicle	not applicable	Negative			2011	5149
8-Hydroxyquinoline	148-24-3	in vivo	Equivalent or similar to	OECD Guideline 486 (Unscheduled DNA Synthesis (UDS) Test with Mammalian Liver Cells in vivo)	Yes	Acceptable	Rat (as animal)	Wistar	6	Male	oral: gavage	2	h	yes, concurrent vehicle	not applicable	Negative			2011	5137
8-Hydroxyquinoline	148-24-3	in vivo	Equivalent or similar to	OECD Guideline 486 (Unscheduled DNA Synthesis (UDS) Test with Mammalian Liver Cells in vivo)	Yes	Acceptable	Rat (as animal)	Wistar	6	Male	oral: gavage	12	h	yes, concurrent vehicle	not applicable	Negative			2011	5137
8-Hydroxyquinoline	148-24-3	in vivo	Equivalent or similar to	OECD Guideline 486 (Unscheduled DNA Synthesis (UDS) Test with Mammalian Liver Cells in vivo)	Yes	Acceptable	Rat (as animal)	Wistar	6	Male	oral: gavage	24	h	yes, concurrent vehicle	not applicable	Negative			2011	5137
8-Hydroxyquinoline	148-24-3	in vitro	Equivalent or similar to	OECD Guideline 471 (Bacterial Reverse Mutation Assay)	Yes	Acceptable	Salmonella typhimurium (as organism)	TA 100			Not reported			yes	with	Positive			2011	6918
8-Hydroxyquinoline	148-24-3	in vitro	Equivalent or similar to	OECD Guideline 471 (Bacterial Reverse Mutation Assay)	Yes	Acceptable	Salmonella typhimurium (as organism)	TA 1538			Not reported			yes	with	Negative			2011	6918
8-Hydroxyquinoline	148-24-3	in vitro	Equivalent or similar to	OECD Guideline 471 (Bacterial Reverse Mutation Assay)	Yes	Acceptable	Salmonella typhimurium (as organism)	TA 1535			Not reported			yes	without	Negative			2011	6918
8-Hydroxyquinoline	148-24-3	in vitro	Equivalent or similar to	OECD Guideline 471 (Bacterial Reverse Mutation Assay)	Yes	Acceptable	Salmonella typhimurium (as organism)	TA 1537			Not reported			yes	with	Negative			2011	6918
8-Hydroxyquinoline	148-24-3	in vitro	Equivalent or similar to	OECD Guideline 471 (Bacterial Reverse Mutation Assay)	Yes	Acceptable	Salmonella typhimurium (as organism)	TA 1537			Not reported			yes	without	Negative			2011	6918
8-Hydroxyquinoline	148-24-3	in vitro	Equivalent or similar to	OECD Guideline 471 (Bacterial Reverse Mutation Assay)	Yes	Acceptable	Salmonella typhimurium (as organism)	TA 98			Not reported			yes	with	Positive			2011	6918
8-Hydroxyquinoline	148-24-3	in vitro	Equivalent or similar to	OECD Guideline 471 (Bacterial Reverse Mutation Assay)	Yes	Acceptable	Salmonella typhimurium (as organism)	TA 1535			Not reported			yes	with	Negative			2011	6918
8-Hydroxyquinoline	148-24-3	in vitro	Equivalent or similar to	OECD Guideline 471 (Bacterial Reverse Mutation Assay)	Yes	Acceptable	Salmonella typhimurium (as organism)	TA 98			Not reported			yes	without	Negative			2011	6918
8-Hydroxyquinoline	148-24-3	in vitro	Equivalent or similar to	OECD Guideline 471 (Bacterial Reverse Mutation Assay)	Yes	Acceptable	Salmonella typhimurium (as organism)	TA 100			Not reported			yes	without	Negative			2011	6918
8-Hydroxyquinoline	148-24-3	in vitro	Equivalent or similar to	OECD Guideline 471 (Bacterial Reverse Mutation Assay)	Yes	Acceptable	Salmonella typhimurium (as organism)	TA 1538			Not reported			yes	without	Negative			2011	6918
8-Hydroxyquinoline	148-24-3	in vitro	Equivalent or similar to	OECD Guideline 471 (Bacterial Reverse Mutation Assay)	Yes	Acceptable	Salmonella typhimurium (as organism)	TA 97			Not reported			yes	without	Negative			2011	10886
8-Hydroxyquinoline	148-24-3	in vitro	Equivalent or similar to	OECD Guideline 471 (Bacterial Reverse Mutation Assay)	Yes	Acceptable	Salmonella typhimurium (as organism)	TA 98			Not reported			yes	without	Negative			2011	10886
8-Hydroxyquinoline	148-24-3	in vitro	Equivalent or similar to	OECD Guideline 471 (Bacterial Reverse Mutation Assay)	Yes	Acceptable	Salmonella typhimurium (as organism)	TA 97			Not reported			yes	with	Positive			2011	10886
8-Hydroxyquinoline	148-24-3	in vitro	Equivalent or similar to	OECD Guideline 471 (Bacterial Reverse Mutation Assay)	Yes	Acceptable	Salmonella typhimurium (as organism)	TA 1535			Not reported			yes	with	Negative			2011	10886
8-Hydroxyquinoline	148-24-3	in vitro	Equivalent or similar to	OECD Guideline 471 (Bacterial Reverse Mutation Assay)	Yes	Acceptable	Salmonella typhimurium (as organism)	TA 100			Not reported			yes	with	Positive			2011	10886
8-Hydroxyquinoline	148-24-3	in vitro	Equivalent or similar to	OECD Guideline 471 (Bacterial Reverse Mutation Assay)	Yes	Acceptable	Salmonella typhimurium (as organism)	TA 1535			Not reported			yes	without	Negative			2011	10886
8-Hydroxyquinoline	148-24-3	in vitro	Equivalent or similar to	OECD Guideline 471 (Bacterial Reverse Mutation Assay)	Yes	Acceptable	Salmonella typhimurium (as organism)	TA 100			Not reported			yes	without	Negative			2011	10886
8-Hydroxyquinoline	148-24-3	in vitro	Equivalent or similar to	OECD Guideline 471 (Bacterial Reverse Mutation Assay)	Yes	Acceptable	Salmonella typhimurium (as organism)	TA 98			Not reported			yes	with	Negative			2011	10886
8-Hydroxyquinoline	148-24-3	in vitro	According to	OECD Guideline 471 (Bacterial Reverse Mutation Assay)	No	Acceptable	Salmonella typhimurium (as organism)	TA 98			Not reported			yes, concurrent vehicle	without	Negative			2011	5965
8-Hydroxyquinoline	148-24-3	in vitro	According to	OECD Guideline 471 (Bacterial Reverse Mutation Assay)	No	Acceptable	Salmonella typhimurium (as organism)	TA 102			Not reported			yes, concurrent vehicle	with	Negative			2011	5965
8-Hydroxyquinoline	148-24-3	in vitro	According to	OECD Guideline 471 (Bacterial Reverse Mutation Assay)	No	Acceptable	Salmonella typhimurium (as organism)	TA 102			Not reported			yes, concurrent vehicle	without	Negative			2011	5965
8-Hydroxyquinoline	148-24-3	in vitro	According to	OECD Guideline 471 (Bacterial Reverse Mutation Assay)	No	Acceptable	Salmonella typhimurium (as organism)	TA 100			Not reported			yes, concurrent vehicle	without	Negative			2011	5965
8-Hydroxyquinoline	148-24-3	in vitro	According to	OECD Guideline 471 (Bacterial Reverse Mutation Assay)	No	Acceptable	Salmonella typhimurium (as organism)	TA 1537			Not reported			yes, concurrent vehicle	with	Negative			2011	5965
8-Hydroxyquinoline	148-24-3	in vitro	According to	OECD Guideline 471 (Bacterial Reverse Mutation Assay)	No	Acceptable	Salmonella typhimurium (as organism)	TA 100			Not reported			yes, concurrent vehicle	with	Negative			2011	5965
8-Hydroxyquinoline	148-24-3	in vitro	According to	OECD Guideline 471 (Bacterial Reverse Mutation Assay)	No	Acceptable	Salmonella typhimurium (as organism)	TA 1537			Not reported			yes, concurrent vehicle	without	Negative			2011	5965
8-Hydroxyquinoline	148-24-3	in vitro	According to	OECD Guideline 471 (Bacterial Reverse Mutation Assay)	No	Acceptable	Salmonella typhimurium (as organism)	TA 1535			Not reported			yes, concurrent vehicle	with	Negative			2011	5965
8-Hydroxyquinoline	148-24-3	in vitro	According to	OECD Guideline 471 (Bacterial Reverse Mutation Assay)	No	Acceptable	Salmonella typhimurium (as organism)	TA 1535			Not reported			yes, concurrent vehicle	without	Negative			2011	5965
8-Hydroxyquinoline	148-24-3	in vitro	According to	OECD Guideline 471 (Bacterial Reverse Mutation Assay)	No	Acceptable	Salmonella typhimurium (as organism)	TA 98			Not reported			yes, concurrent vehicle	with	Negative			2011	5965
bis(8-hydroxyquinolinium) sulphate		in vitro	Equivalent or similar to	OECD Guideline 476 (In vitro Mammalian Cell Gene Mutation Test)	Yes	Acceptable	House mouse (as animal)	lymphoma L5178Y cells			Not reported			yes	without	Positive	no information		2011	8401
bis(8-hydroxyquinolinium) sulphate		in vitro	Equivalent or similar to	OECD Guideline 473 (In vitro Mammalian Chromosome Aberration Test)	Yes	Acceptable	Human (as organism)	lymphocytes			Not reported			yes, concurrent no treatment	no data	Positive			2011	6612
bis(8-hydroxyquinolinium) sulphate		in vitro	Equivalent or similar to	OECD Guideline 471 (Bacterial Reverse Mutation Assay)	Yes	Acceptable	Salmonella typhimurium (as organism)	TA 1538			Not reported			yes	with	Negative			2011	6612
bis(8-hydroxyquinolinium) sulphate		in vitro	Equivalent or similar to	OECD Guideline 471 (Bacterial Reverse Mutation Assay)	Yes	Acceptable	Salmonella typhimurium (as organism)	TA 1538			Not reported			yes	without	Negative			2011	6612
bis(8-hydroxyquinolinium) sulphate		in vitro	Equivalent or similar to	OECD Guideline 471 (Bacterial Reverse Mutation Assay)	Yes	Acceptable	Salmonella typhimurium (as organism)	TA 100			Not reported			yes	without	Negative			2011	6612
bis(8-hydroxyquinolinium) sulphate		in vitro	Equivalent or similar to	OECD Guideline 471 (Bacterial Reverse Mutation Assay)	Yes	Acceptable	Salmonella typhimurium (as organism)	TA 100			Not reported			yes	with	Positive			2011	6612
bis(8-hydroxyquinolinium) sulphate		in vitro	Equivalent or similar to	OECD Guideline 471 (Bacterial Reverse Mutation Assay)	Yes	Acceptable	Salmonella typhimurium (as organism)	TA 1537			Not reported			yes	with	Negative			2011	6612
bis(8-hydroxyquinolinium) sulphate		in vitro	Equivalent or similar to	OECD Guideline 471 (Bacterial Reverse Mutation Assay)	Yes	Acceptable	Salmonella typhimurium (as organism)	TA 1535			Not reported			yes	without	Negative			2011	6612
bis(8-hydroxyquinolinium) sulphate		in vitro	Equivalent or similar to	OECD Guideline 471 (Bacterial Reverse Mutation Assay)	Yes	Acceptable	Salmonella typhimurium (as organism)	TA 1537			Not reported			yes	without	Negative			2011	6612
bis(8-hydroxyquinolinium) sulphate		in vitro	Equivalent or similar to	OECD Guideline 471 (Bacterial Reverse Mutation Assay)	Yes	Acceptable	Salmonella typhimurium (as organism)	TA 1535			Not reported			yes	with	Positive			2011	6612
bis(8-hydroxyquinolinium) sulphate		in vitro	Equivalent or similar to	OECD Guideline 471 (Bacterial Reverse Mutation Assay)	Yes	Acceptable	Salmonella typhimurium (as organism)	TA 98			Not reported			yes	with	Negative			2011	6612
bis(8-hydroxyquinolinium) sulphate		in vitro	Equivalent or similar to	OECD Guideline 471 (Bacterial Reverse Mutation Assay)	Yes	Acceptable	Salmonella typhimurium (as organism)	TA 98			Not reported			yes	without	Negative			2011	6612
bis(8-hydroxyquinolinium) sulphate		in vitro	Equivalent or similar to	OECD Guideline 471 (Bacterial Reverse Mutation Assay)	Yes	Acceptable	Salmonella typhimurium (as organism)	TA 1535			Not reported			yes	without	Negative			2011	10886
bis(8-hydroxyquinolinium) sulphate		in vitro	Equivalent or similar to	OECD Guideline 471 (Bacterial Reverse Mutation Assay)	Yes	Acceptable	Salmonella typhimurium (as organism)	TA 98			Not reported			yes	without	Negative			2011	10886
bis(8-hydroxyquinolinium) sulphate		in vitro	Equivalent or similar to	OECD Guideline 471 (Bacterial Reverse Mutation Assay)	Yes	Acceptable	Salmonella typhimurium (as organism)	TA 98			Not reported			yes	with	Positive			2011	10886
bis(8-hydroxyquinolinium) sulphate		in vitro	Equivalent or similar to	OECD Guideline 471 (Bacterial Reverse Mutation Assay)	Yes	Acceptable	Salmonella typhimurium (as organism)	TA 1535			Not reported			yes	with	Negative			2011	10886
bis(8-hydroxyquinolinium) sulphate		in vitro	Equivalent or similar to	OECD Guideline 471 (Bacterial Reverse Mutation Assay)	Yes	Acceptable	Salmonella typhimurium (as organism)	TA 100			Not reported			yes	without	Negative			2011	10886
bis(8-hydroxyquinolinium) sulphate		in vitro	Equivalent or similar to	OECD Guideline 471 (Bacterial Reverse Mutation Assay)	Yes	Acceptable	Salmonella typhimurium (as organism)	TA 100			Not reported			yes	with	Positive			2011	10886
bis(8-hydroxyquinolinium) sulphate		in vitro	Equivalent or similar to	OECD Guideline 471 (Bacterial Reverse Mutation Assay)	Yes	Acceptable	Salmonella typhimurium (as organism)	TA 97			Not reported			yes	without	Negative			2011	10886
bis(8-hydroxyquinolinium) sulphate		in vitro	Equivalent or similar to	OECD Guideline 471 (Bacterial Reverse Mutation Assay)	Yes	Acceptable	Salmonella typhimurium (as organism)	TA 97			Not reported			yes	with	Negative			2011	10886
Abamectin	71751-41-2	in vitro	Equivalent or similar to	OECD Guideline 471 (Bacterial Reverse Mutation Assay)	Yes	Acceptable	Escherichia coli (as organism)	WP2 uvr A			Not reported			yes	with	Negative			2008	5907
Abamectin	71751-41-2	in vitro	Equivalent or similar to	OECD Guideline 471 (Bacterial Reverse Mutation Assay)	Yes	Acceptable	Escherichia coli (as organism)	WP2 uvr A			Not reported			yes	without	Negative			2008	5907
Abamectin	71751-41-2	in vitro	Equivalent or similar to	OECD Guideline 476 (In vitro Mammalian Cell Gene Mutation Test)	Yes	Acceptable	Hamster (as animal)	lung fibroblasts (V79)			Not reported			yes	without	Negative			2008	6958
Abamectin	71751-41-2	in vitro	Equivalent or similar to	OECD Guideline 476 (In vitro Mammalian Cell Gene Mutation Test)	Yes	Acceptable	Hamster (as animal)	lung fibroblasts (V79)			Not reported			yes	with	Negative			2008	6958
Abamectin	71751-41-2	in vivo	Equivalent or similar to	OECD Guideline 475 (Mammalian Bone Marrow Chromosome Aberration Test)	Yes	Acceptable	House mouse (as animal)	CD-1		Male	Not reported	24	h	yes	not applicable	Negative			2008	5294
Abamectin	71751-41-2	in vitro	Equivalent or similar to	OECD Guideline 471 (Bacterial Reverse Mutation Assay)	Yes	Acceptable	Salmonella typhimurium (as organism)	TA 100			Not reported			yes	without	Negative			2008	5907
Abamectin	71751-41-2	in vitro	Equivalent or similar to	OECD Guideline 471 (Bacterial Reverse Mutation Assay)	Yes	Acceptable	Salmonella typhimurium (as organism)	TA 1535			Not reported			yes	with	Negative			2008	5907
Abamectin	71751-41-2	in vitro	Equivalent or similar to	OECD Guideline 471 (Bacterial Reverse Mutation Assay)	Yes	Acceptable	Salmonella typhimurium (as organism)	TA 102			Not reported			yes	without	Negative			2008	5907
Abamectin	71751-41-2	in vitro	Equivalent or similar to	OECD Guideline 471 (Bacterial Reverse Mutation Assay)	Yes	Acceptable	Salmonella typhimurium (as organism)	TA 98			Not reported			yes	with	Negative			2008	5907
Abamectin	71751-41-2	in vitro	Equivalent or similar to	OECD Guideline 471 (Bacterial Reverse Mutation Assay)	Yes	Acceptable	Salmonella typhimurium (as organism)	TA 100			Not reported			yes	with	Negative			2008	5907
Abamectin	71751-41-2	in vitro	Equivalent or similar to	OECD Guideline 471 (Bacterial Reverse Mutation Assay)	Yes	Acceptable	Salmonella typhimurium (as organism)	TA 1537			Not reported			yes	without	Negative			2008	5907
Abamectin	71751-41-2	in vitro	Equivalent or similar to	OECD Guideline 471 (Bacterial Reverse Mutation Assay)	Yes	Acceptable	Salmonella typhimurium (as organism)	TA 1537			Not reported			yes	with	Negative			2008	5907
Abamectin	71751-41-2	in vitro	Equivalent or similar to	OECD Guideline 471 (Bacterial Reverse Mutation Assay)	Yes	Acceptable	Salmonella typhimurium (as organism)	TA 102			Not reported			yes	with	Negative			2008	5907
Abamectin	71751-41-2	in vitro	Equivalent or similar to	OECD Guideline 471 (Bacterial Reverse Mutation Assay)	Yes	Acceptable	Salmonella typhimurium (as organism)	TA 98			Not reported			yes	without	Negative			2008	5907
Abamectin	71751-41-2	in vitro	Equivalent or similar to	OECD Guideline 471 (Bacterial Reverse Mutation Assay)	Yes	Acceptable	Salmonella typhimurium (as organism)	TA 1535			Not reported			yes	without	Negative			2008	5907
[8,9-Z]-isomer of avermectin B1a		in vitro	Equivalent or similar to	OECD Guideline 471 (Bacterial Reverse Mutation Assay)	Yes	Acceptable	Escherichia coli (as organism)	WP2			Not reported			yes	with	Negative			2008	6959
[8,9-Z]-isomer of avermectin B1a		in vitro	Equivalent or similar to	OECD Guideline 471 (Bacterial Reverse Mutation Assay)	Yes	Acceptable	Escherichia coli (as organism)	WP2 uvr A pKM 101			Not reported			yes	with	Negative			2008	6959
[8,9-Z]-isomer of avermectin B1a		in vitro	Equivalent or similar to	OECD Guideline 471 (Bacterial Reverse Mutation Assay)	Yes	Acceptable	Escherichia coli (as organism)	WP2 uvr A			Not reported			yes	with	Negative			2008	6959
[8,9-Z]-isomer of avermectin B1a		in vitro	Equivalent or similar to	OECD Guideline 471 (Bacterial Reverse Mutation Assay)	Yes	Acceptable	Escherichia coli (as organism)	WP2			Not reported			yes	without	Negative			2008	6959
[8,9-Z]-isomer of avermectin B1a		in vitro	Equivalent or similar to	OECD Guideline 471 (Bacterial Reverse Mutation Assay)	Yes	Acceptable	Escherichia coli (as organism)	WP2 uvr A pKM 101			Not reported			yes	without	Negative			2008	6959
[8,9-Z]-isomer of avermectin B1a		in vitro	Equivalent or similar to	OECD Guideline 471 (Bacterial Reverse Mutation Assay)	Yes	Acceptable	Escherichia coli (as organism)	WP2 uvr A			Not reported			yes	without	Negative			2008	6959
[8,9-Z]-isomer of avermectin B1a		in vitro	Equivalent or similar to	OECD Guideline 471 (Bacterial Reverse Mutation Assay)	Yes	Acceptable	Salmonella typhimurium (as organism)	TA 1535			Not reported			yes	with	Negative			2008	6959
[8,9-Z]-isomer of avermectin B1a		in vitro	Equivalent or similar to	OECD Guideline 471 (Bacterial Reverse Mutation Assay)	Yes	Acceptable	Salmonella typhimurium (as organism)	TA 97			Not reported			yes	with	Negative			2008	6959
[8,9-Z]-isomer of avermectin B1a		in vitro	Equivalent or similar to	OECD Guideline 471 (Bacterial Reverse Mutation Assay)	Yes	Acceptable	Salmonella typhimurium (as organism)	TA 100			Not reported			yes	without	Negative			2008	6959
[8,9-Z]-isomer of avermectin B1a		in vitro	Equivalent or similar to	OECD Guideline 471 (Bacterial Reverse Mutation Assay)	Yes	Acceptable	Salmonella typhimurium (as organism)	TA 97			Not reported			yes	without	Negative			2008	6959
[8,9-Z]-isomer of avermectin B1a		in vitro	Equivalent or similar to	OECD Guideline 471 (Bacterial Reverse Mutation Assay)	Yes	Acceptable	Salmonella typhimurium (as organism)	TA 98			Not reported			yes	with	Negative			2008	6959
[8,9-Z]-isomer of avermectin B1a		in vitro	Equivalent or similar to	OECD Guideline 471 (Bacterial Reverse Mutation Assay)	Yes	Acceptable	Salmonella typhimurium (as organism)	TA 1535			Not reported			yes	without	Negative			2008	6959
[8,9-Z]-isomer of avermectin B1a		in vitro	Equivalent or similar to	OECD Guideline 471 (Bacterial Reverse Mutation Assay)	Yes	Acceptable	Salmonella typhimurium (as organism)	TA 100			Not reported			yes	with	Negative			2008	6959
[8,9-Z]-isomer of avermectin B1a		in vitro	Equivalent or similar to	OECD Guideline 471 (Bacterial Reverse Mutation Assay)	Yes	Acceptable	Salmonella typhimurium (as organism)	TA 98			Not reported			yes	without	Negative			2008	6959
Avermectin B1a	65195-55-3	in vitro	Equivalent or similar to	OECD Guideline 471 (Bacterial Reverse Mutation Assay)	Yes	Acceptable	Salmonella typhimurium (as organism)	TA 1535			Not reported			yes	with	Negative			2008	6957
Avermectin B1a	65195-55-3	in vitro	Equivalent or similar to	OECD Guideline 471 (Bacterial Reverse Mutation Assay)	Yes	Acceptable	Salmonella typhimurium (as organism)	TA 1538			Not reported			yes	without	Negative			2008	6957
Avermectin B1a	65195-55-3	in vitro	Equivalent or similar to	OECD Guideline 471 (Bacterial Reverse Mutation Assay)	Yes	Acceptable	Salmonella typhimurium (as organism)	TA 1537			Not reported			yes	with	Negative			2008	6957
Avermectin B1a	65195-55-3	in vitro	Equivalent or similar to	OECD Guideline 471 (Bacterial Reverse Mutation Assay)	Yes	Acceptable	Salmonella typhimurium (as organism)	TA 1538			Not reported			yes	with	Negative			2008	6957
Avermectin B1a	65195-55-3	in vitro	Equivalent or similar to	OECD Guideline 471 (Bacterial Reverse Mutation Assay)	Yes	Acceptable	Salmonella typhimurium (as organism)	TA 1535			Not reported			yes	without	Negative			2008	6957
Avermectin B1a	65195-55-3	in vitro	Equivalent or similar to	OECD Guideline 471 (Bacterial Reverse Mutation Assay)	Yes	Acceptable	Salmonella typhimurium (as organism)	TA 100			Not reported			yes	without	Negative			2008	6957
Avermectin B1a	65195-55-3	in vitro	Equivalent or similar to	OECD Guideline 471 (Bacterial Reverse Mutation Assay)	Yes	Acceptable	Salmonella typhimurium (as organism)	TA 98			Not reported			yes	with	Negative			2008	6957
Avermectin B1a	65195-55-3	in vitro	Equivalent or similar to	OECD Guideline 471 (Bacterial Reverse Mutation Assay)	Yes	Acceptable	Salmonella typhimurium (as organism)	TA 1537			Not reported			yes	without	Negative			2008	6957
Avermectin B1a	65195-55-3	in vitro	Equivalent or similar to	OECD Guideline 471 (Bacterial Reverse Mutation Assay)	Yes	Acceptable	Salmonella typhimurium (as organism)	TA 98			Not reported			yes	without	Negative			2008	6957
Avermectin B1a	65195-55-3	in vitro	Equivalent or similar to	OECD Guideline 471 (Bacterial Reverse Mutation Assay)	Yes	Acceptable	Salmonella typhimurium (as organism)	TA 100			Not reported			yes	with	Negative			2008	6957
Avermectin B1a	65195-55-3	in vitro	Equivalent or similar to	OECD Guideline 473 (In vitro Mammalian Chromosome Aberration Test)	Yes	Acceptable	Hamster (as animal)	CHO			Not reported			yes	without	Negative			2008	6956
Avermectin B1a	65195-55-3	in vitro	Equivalent or similar to	OECD Guideline 473 (In vitro Mammalian Chromosome Aberration Test)	Yes	Acceptable	Hamster (as animal)	CHO			Not reported			yes	with	Negative			2008	6956
Acequinocyl	57960-19-7	in vitro	According to	OECD Guideline 471 (Bacterial Reverse Mutation Assay)	No	Acceptable	Escherichia coli (as organism)	WP2 uvr A			Not reported			yes	without	Negative			2013	8788
Acequinocyl	57960-19-7	in vitro	According to	OECD Guideline 471 (Bacterial Reverse Mutation Assay)	No	Acceptable	Escherichia coli (as organism)	WP2 uvr A			Not reported			yes	with	Negative			2013	8788
Acequinocyl	57960-19-7	in vitro	According to	OECD Guideline 473 (In vitro Mammalian Chromosome Aberration Test)	No	Acceptable	Hamster (as animal)	lung fibroblasts (V79)			Not reported			yes	without	Negative			2013	8777
Acequinocyl	57960-19-7	in vitro	According to	OECD Guideline 473 (In vitro Mammalian Chromosome Aberration Test)	No	Acceptable	Hamster (as animal)	lung fibroblasts (V79)			Not reported			yes	with	Negative			2013	8777
Acequinocyl	57960-19-7	in vitro	According to	OECD Guideline 476 (In vitro Mammalian Cell Gene Mutation Test)	No	Acceptable	House mouse (as animal)	lymphoma L5178Y cells			Not reported			yes	without	Negative	no information		2013	9641
Acequinocyl	57960-19-7	in vitro	According to	OECD Guideline 476 (In vitro Mammalian Cell Gene Mutation Test)	No	Acceptable	House mouse (as animal)	lymphoma L5178Y cells			Not reported			yes	with	Negative	no information		2013	9641
Acequinocyl	57960-19-7	in vivo	According to	OECD Guideline 474 (Mammalian Erythrocyte Micronucleus Test)	No	Acceptable	House mouse (as animal)	CD-1	30	Male/Female	oral: gavage	24	h	yes, concurrent vehicle	not applicable	Negative		no evidence	2013	9043
Acequinocyl	57960-19-7	in vivo	According to	OECD Guideline 474 (Mammalian Erythrocyte Micronucleus Test)	No	Acceptable	House mouse (as animal)	CD-1	30	Male/Female	oral: gavage	72	h	yes, concurrent vehicle	not applicable	Negative		no evidence	2013	9043
Acequinocyl	57960-19-7	in vivo	According to	OECD Guideline 474 (Mammalian Erythrocyte Micronucleus Test)	No	Acceptable	House mouse (as animal)	CD-1	30	Male/Female	oral: gavage	48	h	yes, concurrent vehicle	not applicable	Negative		no evidence	2013	9043
Acequinocyl	57960-19-7	in vitro	According to	OECD Guideline 471 (Bacterial Reverse Mutation Assay)	No	Acceptable	Salmonella typhimurium (as organism)	TA 1537			Not reported			yes	with	Negative			2013	8788
Acequinocyl	57960-19-7	in vitro	According to	OECD Guideline 471 (Bacterial Reverse Mutation Assay)	No	Acceptable	Salmonella typhimurium (as organism)	TA 1537			Not reported			yes	without	Negative			2013	8788
Acequinocyl	57960-19-7	in vitro	According to	OECD Guideline 471 (Bacterial Reverse Mutation Assay)	No	Acceptable	Salmonella typhimurium (as organism)	TA 100			Not reported			yes	without	Negative			2013	8788
Acequinocyl	57960-19-7	in vitro	According to	OECD Guideline 471 (Bacterial Reverse Mutation Assay)	No	Acceptable	Salmonella typhimurium (as organism)	TA 98			Not reported			yes	with	Negative			2013	8788
Acequinocyl	57960-19-7	in vitro	According to	OECD Guideline 471 (Bacterial Reverse Mutation Assay)	No	Acceptable	Salmonella typhimurium (as organism)	TA 100			Not reported			yes	with	Negative			2013	8788
Acequinocyl	57960-19-7	in vitro	According to	OECD Guideline 471 (Bacterial Reverse Mutation Assay)	No	Acceptable	Salmonella typhimurium (as organism)	TA 1535			Not reported			yes	with	Negative			2013	8788
Acequinocyl	57960-19-7	in vitro	According to	OECD Guideline 471 (Bacterial Reverse Mutation Assay)	No	Acceptable	Salmonella typhimurium (as organism)	TA 1535			Not reported			yes	without	Negative			2013	8788
Acequinocyl	57960-19-7	in vitro	According to	OECD Guideline 471 (Bacterial Reverse Mutation Assay)	No	Acceptable	Salmonella typhimurium (as organism)	TA 98			Not reported			yes	without	Negative			2013	8788
2-(2-oxotetradecanoyl)benzoic acid		in vitro	According to	OECD Guideline 471 (Bacterial Reverse Mutation Assay)	No	Acceptable	Escherichia coli (as organism)	WP2 uvr A			Not reported			yes	without	Negative			2013	6927
2-(2-oxotetradecanoyl)benzoic acid		in vitro	According to	OECD Guideline 471 (Bacterial Reverse Mutation Assay)	No	Acceptable	Escherichia coli (as organism)	WP2 uvr A			Not reported			yes	with	Negative			2013	6927
2-(2-oxotetradecanoyl)benzoic acid		in vitro	According to	OECD Guideline 473 (In vitro Mammalian Chromosome Aberration Test)	No	Acceptable	Hamster (as animal)	lung fibroblasts (V79)			Not reported			yes	without	Negative			2013	6928
2-(2-oxotetradecanoyl)benzoic acid		in vitro	According to	OECD Guideline 473 (In vitro Mammalian Chromosome Aberration Test)	No	Acceptable	Hamster (as animal)	lung fibroblasts (V79)			Not reported			yes	with	Negative			2013	6928
2-(2-oxotetradecanoyl)benzoic acid		in vitro	According to	OECD Guideline 471 (Bacterial Reverse Mutation Assay)	No	Acceptable	Salmonella typhimurium (as organism)	TA 1535			Not reported			yes	without	Negative			2013	6927
2-(2-oxotetradecanoyl)benzoic acid		in vitro	According to	OECD Guideline 471 (Bacterial Reverse Mutation Assay)	No	Acceptable	Salmonella typhimurium (as organism)	TA 98			Not reported			yes	without	Negative			2013	6927
2-(2-oxotetradecanoyl)benzoic acid		in vitro	According to	OECD Guideline 471 (Bacterial Reverse Mutation Assay)	No	Acceptable	Salmonella typhimurium (as organism)	TA 1535			Not reported			yes	with	Negative			2013	6927
2-(2-oxotetradecanoyl)benzoic acid		in vitro	According to	OECD Guideline 471 (Bacterial Reverse Mutation Assay)	No	Acceptable	Salmonella typhimurium (as organism)	TA 98			Not reported			yes	with	Negative			2013	6927
2-(2-oxotetradecanoyl)benzoic acid		in vitro	According to	OECD Guideline 471 (Bacterial Reverse Mutation Assay)	No	Acceptable	Salmonella typhimurium (as organism)	TA 100			Not reported			yes	without	Negative			2013	6927
2-(2-oxotetradecanoyl)benzoic acid		in vitro	According to	OECD Guideline 471 (Bacterial Reverse Mutation Assay)	No	Acceptable	Salmonella typhimurium (as organism)	TA 1537			Not reported			yes	without	Negative			2013	6927
2-(2-oxotetradecanoyl)benzoic acid		in vitro	According to	OECD Guideline 471 (Bacterial Reverse Mutation Assay)	No	Acceptable	Salmonella typhimurium (as organism)	TA 100			Not reported			yes	with	Negative			2013	6927
2-(2-oxotetradecanoyl)benzoic acid		in vitro	According to	OECD Guideline 471 (Bacterial Reverse Mutation Assay)	No	Acceptable	Salmonella typhimurium (as organism)	TA 1537			Not reported			yes	with	Negative			2013	6927
2-dodecyl-3-hydroxy-1,4-naphthoquinone		in vivo	According to	OECD Guideline 474 (Mammalian Erythrocyte Micronucleus Test)	No	Acceptable	House mouse (as animal)	C57BL	5	Male	oral: unspecified	24	h	yes, concurrent vehicle	not applicable	Negative		no evidence	2013	8785
Acibenzolar-S-methyl	135158-54-2	in vitro	Equivalent or similar to	OECD Guideline 471 (Bacterial Reverse Mutation Assay)	Yes	Acceptable	Escherichia coli (as organism)	WP2 uvr A			Not reported			yes, concurrent vehicle	without	Negative			2014	7396
Acibenzolar-S-methyl	135158-54-2	in vitro	Equivalent or similar to	OECD Guideline 471 (Bacterial Reverse Mutation Assay)	Yes	Acceptable	Escherichia coli (as organism)	WP2 uvr A			Not reported			yes, concurrent vehicle	with	Negative			2014	7396
Acibenzolar-S-methyl	135158-54-2	in vitro	Equivalent or similar to	OECD Guideline 471 (Bacterial Reverse Mutation Assay)	Yes	Acceptable	Escherichia coli (as organism)	WP2			Not reported			yes, concurrent vehicle	without	Negative			2014	10098
Acibenzolar-S-methyl	135158-54-2	in vitro	Equivalent or similar to	OECD Guideline 471 (Bacterial Reverse Mutation Assay)	Yes	Acceptable	Escherichia coli (as organism)	WP2			Not reported			yes, concurrent vehicle	with	Negative			2014	10098
Acibenzolar-S-methyl	135158-54-2	in vitro	Equivalent or similar to	OECD Guideline 471 (Bacterial Reverse Mutation Assay)	Yes	Acceptable	Escherichia coli (as organism)	WP2 uvr A pKM 101			Not reported			yes, concurrent vehicle	without	Negative			2014	10098
Acibenzolar-S-methyl	135158-54-2	in vitro	Equivalent or similar to	OECD Guideline 471 (Bacterial Reverse Mutation Assay)	Yes	Acceptable	Escherichia coli (as organism)	WP2 uvr A pKM 101			Not reported			yes, concurrent vehicle	with	Negative			2014	10098
Acibenzolar-S-methyl	135158-54-2	in vitro	According to	OECD Guideline 476 (In vitro Mammalian Cell Gene Mutation Test)	No	Acceptable	Hamster (as animal)	lung fibroblasts (V79)			Not reported			yes, concurrent vehicle	with	Negative			2014	7373
Acibenzolar-S-methyl	135158-54-2	in vitro	According to	OECD Guideline 476 (In vitro Mammalian Cell Gene Mutation Test)	No	Acceptable	Hamster (as animal)	lung fibroblasts (V79)			Not reported			yes, concurrent vehicle	without	Negative			2014	7373
Acibenzolar-S-methyl	135158-54-2	in vitro	Equivalent or similar to	OECD Guideline 473 (In vitro Mammalian Chromosome Aberration Test)	Yes	Acceptable	Hamster (as animal)	CHO			Not reported			yes, concurrent vehicle	without	Positive			2014	7385
Acibenzolar-S-methyl	135158-54-2	in vitro	Equivalent or similar to	OECD Guideline 473 (In vitro Mammalian Chromosome Aberration Test)	Yes	Acceptable	Hamster (as animal)	CHO			Not reported			yes, concurrent vehicle	with	Negative			2014	7385
Acibenzolar-S-methyl	135158-54-2	in vivo	Equivalent or similar to	OECD Guideline 474 (Mammalian Erythrocyte Micronucleus Test)	Yes	Acceptable	House mouse (as animal)	Tif:MAGf(SPF)	10	Male/Female	oral: gavage	16	h	yes, concurrent vehicle	not applicable	Negative		no evidence	2014	7391
Acibenzolar-S-methyl	135158-54-2	in vivo	Equivalent or similar to	OECD Guideline 474 (Mammalian Erythrocyte Micronucleus Test)	Yes	Acceptable	House mouse (as animal)	Tif:MAGf(SPF)	10	Male/Female	oral: gavage	24	h	yes, concurrent vehicle	not applicable	Negative		no evidence	2014	7391
Acibenzolar-S-methyl	135158-54-2	in vivo	Equivalent or similar to	OECD Guideline 474 (Mammalian Erythrocyte Micronucleus Test)	Yes	Acceptable	House mouse (as animal)	Tif:MAGf(SPF)	10	Male/Female	oral: gavage	48	h	yes, concurrent vehicle	not applicable	Negative		no evidence	2014	7391
Acibenzolar-S-methyl	135158-54-2	in vitro	According to	OECD Guideline 476 (In vitro Mammalian Cell Gene Mutation Test)	No	Acceptable	House mouse (as animal)	lymphoma L5178Y cells			Not reported			yes, concurrent vehicle	with	Negative	small colonies		2014	10786
Acibenzolar-S-methyl	135158-54-2	in vitro	According to	OECD Guideline 476 (In vitro Mammalian Cell Gene Mutation Test)	No	Acceptable	House mouse (as animal)	lymphoma L5178Y cells			Not reported			yes, concurrent vehicle	with	Negative	large colonies		2014	10786
Acibenzolar-S-methyl	135158-54-2	in vitro	According to	OECD Guideline 476 (In vitro Mammalian Cell Gene Mutation Test)	No	Acceptable	House mouse (as animal)	lymphoma L5178Y cells			Not reported			yes, concurrent vehicle	without	Negative	large colonies		2014	10786
Acibenzolar-S-methyl	135158-54-2	in vitro	According to	OECD Guideline 476 (In vitro Mammalian Cell Gene Mutation Test)	No	Acceptable	House mouse (as animal)	lymphoma L5178Y cells			Not reported			yes, concurrent vehicle	without	Negative	small colonies		2014	10786
Acibenzolar-S-methyl	135158-54-2	in vivo	Equivalent or similar to	OECD Guideline 474 (Mammalian Erythrocyte Micronucleus Test)	Yes	Acceptable	House mouse (as animal)	NMRI	4	Male/Female	oral: gavage	48	h	yes, concurrent vehicle	not applicable	Negative		no evidence	2014	8481
Acibenzolar-S-methyl	135158-54-2	in vivo	Equivalent or similar to	OECD Guideline 474 (Mammalian Erythrocyte Micronucleus Test)	Yes	Acceptable	House mouse (as animal)	NMRI	4	Male/Female	oral: gavage	24	h	yes, concurrent vehicle	not applicable	Negative		no evidence	2014	8481
Acibenzolar-S-methyl	135158-54-2	in vivo	According to	OECD Guideline 486 (Unscheduled DNA Synthesis (UDS) Test with Mammalian Liver Cells in vivo)	No	Acceptable	Rat (as animal)	Wistar	3	Male	oral: gavage	4	h	yes, concurrent vehicle	not applicable	Negative			2014	8878
Acibenzolar-S-methyl	135158-54-2	in vivo	According to	OECD Guideline 486 (Unscheduled DNA Synthesis (UDS) Test with Mammalian Liver Cells in vivo)	No	Acceptable	Rat (as animal)	Wistar	3	Male	oral: gavage	16	h	yes, concurrent vehicle	not applicable	Negative			2014	8878
Acibenzolar-S-methyl	135158-54-2	in vitro	Equivalent or similar to	OECD Guideline 471 (Bacterial Reverse Mutation Assay)	Yes	Acceptable	Salmonella typhimurium (as organism)	TA 100			Not reported			yes, concurrent vehicle	with	Negative			2014	7396
Acibenzolar-S-methyl	135158-54-2	in vitro	Equivalent or similar to	OECD Guideline 471 (Bacterial Reverse Mutation Assay)	Yes	Acceptable	Salmonella typhimurium (as organism)	TA 1537			Not reported			yes, concurrent vehicle	with	Negative			2014	7396
Acibenzolar-S-methyl	135158-54-2	in vitro	Equivalent or similar to	OECD Guideline 471 (Bacterial Reverse Mutation Assay)	Yes	Acceptable	Salmonella typhimurium (as organism)	TA 1535			Not reported			yes, concurrent vehicle	without	Negative			2014	7396
Acibenzolar-S-methyl	135158-54-2	in vitro	Equivalent or similar to	OECD Guideline 471 (Bacterial Reverse Mutation Assay)	Yes	Acceptable	Salmonella typhimurium (as organism)	TA 1537			Not reported			yes, concurrent vehicle	without	Negative			2014	7396
Acibenzolar-S-methyl	135158-54-2	in vitro	Equivalent or similar to	OECD Guideline 471 (Bacterial Reverse Mutation Assay)	Yes	Acceptable	Salmonella typhimurium (as organism)	TA 98			Not reported			yes, concurrent vehicle	without	Negative			2014	7396
Acibenzolar-S-methyl	135158-54-2	in vitro	Equivalent or similar to	OECD Guideline 471 (Bacterial Reverse Mutation Assay)	Yes	Acceptable	Salmonella typhimurium (as organism)	TA 1535			Not reported			yes, concurrent vehicle	with	Negative			2014	7396
Acibenzolar-S-methyl	135158-54-2	in vitro	Equivalent or similar to	OECD Guideline 471 (Bacterial Reverse Mutation Assay)	Yes	Acceptable	Salmonella typhimurium (as organism)	TA 100			Not reported			yes, concurrent vehicle	without	Negative			2014	7396
Acibenzolar-S-methyl	135158-54-2	in vitro	Equivalent or similar to	OECD Guideline 471 (Bacterial Reverse Mutation Assay)	Yes	Acceptable	Salmonella typhimurium (as organism)	TA 98			Not reported			yes, concurrent vehicle	with	Negative			2014	7396
Acibenzolar-S-methyl	135158-54-2	in vitro	Equivalent or similar to	OECD Guideline 471 (Bacterial Reverse Mutation Assay)	Yes	Acceptable	Salmonella typhimurium (as organism)	TA 1537			Not reported			yes, concurrent vehicle	with	Negative			2014	10098
Acibenzolar-S-methyl	135158-54-2	in vitro	Equivalent or similar to	OECD Guideline 471 (Bacterial Reverse Mutation Assay)	Yes	Acceptable	Salmonella typhimurium (as organism)	TA 100			Not reported			yes, concurrent vehicle	with	Negative			2014	10098
Acibenzolar-S-methyl	135158-54-2	in vitro	Equivalent or similar to	OECD Guideline 471 (Bacterial Reverse Mutation Assay)	Yes	Acceptable	Salmonella typhimurium (as organism)	TA 98			Not reported			yes, concurrent vehicle	without	Negative			2014	10098
Acibenzolar-S-methyl	135158-54-2	in vitro	Equivalent or similar to	OECD Guideline 471 (Bacterial Reverse Mutation Assay)	Yes	Acceptable	Salmonella typhimurium (as organism)	TA 1537			Not reported			yes, concurrent vehicle	without	Negative			2014	10098
Acibenzolar-S-methyl	135158-54-2	in vitro	Equivalent or similar to	OECD Guideline 471 (Bacterial Reverse Mutation Assay)	Yes	Acceptable	Salmonella typhimurium (as organism)	TA 100			Not reported			yes, concurrent vehicle	without	Negative			2014	10098
Acibenzolar-S-methyl	135158-54-2	in vitro	Equivalent or similar to	OECD Guideline 471 (Bacterial Reverse Mutation Assay)	Yes	Acceptable	Salmonella typhimurium (as organism)	TA 1535			Not reported			yes, concurrent vehicle	with	Negative			2014	10098
Acibenzolar-S-methyl	135158-54-2	in vitro	Equivalent or similar to	OECD Guideline 471 (Bacterial Reverse Mutation Assay)	Yes	Acceptable	Salmonella typhimurium (as organism)	TA 98			Not reported			yes, concurrent vehicle	with	Negative			2014	10098
Acibenzolar-S-methyl	135158-54-2	in vitro	Equivalent or similar to	OECD Guideline 471 (Bacterial Reverse Mutation Assay)	Yes	Acceptable	Salmonella typhimurium (as organism)	TA 1535			Not reported			yes, concurrent vehicle	without	Negative			2014	10098
1,2,3-benzothiadiazole-7-carboxylic acid	35272-27-6	in vitro	Equivalent or similar to	OECD Guideline 471 (Bacterial Reverse Mutation Assay)	Yes	Acceptable	Escherichia coli (as organism)	WP2 uvr A			Not reported			yes, concurrent vehicle	with	Negative			2014	5922
1,2,3-benzothiadiazole-7-carboxylic acid	35272-27-6	in vitro	Equivalent or similar to	OECD Guideline 471 (Bacterial Reverse Mutation Assay)	Yes	Acceptable	Escherichia coli (as organism)	WP2 uvr A			Not reported			yes, concurrent vehicle	without	Negative			2014	5922
1,2,3-benzothiadiazole-7-carboxylic acid	35272-27-6	in vitro	Equivalent or similar to	OECD Guideline 471 (Bacterial Reverse Mutation Assay)	Yes	Acceptable	Escherichia coli (as organism)	WP2 uvr A			Not reported			yes, concurrent vehicle	with	Negative			2014	5921
1,2,3-benzothiadiazole-7-carboxylic acid	35272-27-6	in vitro	Equivalent or similar to	OECD Guideline 471 (Bacterial Reverse Mutation Assay)	Yes	Acceptable	Escherichia coli (as organism)	WP2 uvr A			Not reported			yes, concurrent vehicle	without	Negative			2014	5921
1,2,3-benzothiadiazole-7-carboxylic acid	35272-27-6	in vitro	According to	OECD Guideline 476 (In vitro Mammalian Cell Gene Mutation Test)	No	Acceptable	Hamster (as animal)	lung fibroblasts (V79)			Not reported			yes	without	Negative			2014	8877
1,2,3-benzothiadiazole-7-carboxylic acid	35272-27-6	in vitro	According to	OECD Guideline 476 (In vitro Mammalian Cell Gene Mutation Test)	No	Acceptable	Hamster (as animal)	lung fibroblasts (V79)			Not reported			yes	with	Negative			2014	8877
1,2,3-benzothiadiazole-7-carboxylic acid	35272-27-6	in vitro	According to	OECD Guideline 473 (In vitro Mammalian Chromosome Aberration Test)	No	Acceptable	Hamster (as animal)	CHO			Not reported			yes	with	Positive			2014	10895
1,2,3-benzothiadiazole-7-carboxylic acid	35272-27-6	in vitro	According to	OECD Guideline 473 (In vitro Mammalian Chromosome Aberration Test)	No	Acceptable	Hamster (as animal)	CHO			Not reported			yes	without	Positive			2014	10895
1,2,3-benzothiadiazole-7-carboxylic acid	35272-27-6	in vitro	Equivalent or similar to	OECD Guideline 473 (In vitro Mammalian Chromosome Aberration Test)	Yes	Acceptable	Hamster (as animal)	CHO			Not reported			yes, concurrent vehicle	without	Negative			2014	8874
1,2,3-benzothiadiazole-7-carboxylic acid	35272-27-6	in vitro	Equivalent or similar to	OECD Guideline 473 (In vitro Mammalian Chromosome Aberration Test)	Yes	Acceptable	Hamster (as animal)	CHO			Not reported			yes, concurrent vehicle	with	Ambiguous			2014	8874
1,2,3-benzothiadiazole-7-carboxylic acid	35272-27-6	in vivo	According to	OECD Guideline 474 (Mammalian Erythrocyte Micronucleus Test)	No	Acceptable	House mouse (as animal)	Tif:MAGf(SPF)	10	Male/Female	oral: gavage	16	h	yes, concurrent vehicle	not applicable	Negative		direct evidence-cytotoxicity	2014	5909
1,2,3-benzothiadiazole-7-carboxylic acid	35272-27-6	in vivo	According to	OECD Guideline 474 (Mammalian Erythrocyte Micronucleus Test)	No	Acceptable	House mouse (as animal)	Tif:MAGf(SPF)	10	Male/Female	oral: gavage	48	h	yes, concurrent vehicle	not applicable	Negative		direct evidence-cytotoxicity	2014	5909
1,2,3-benzothiadiazole-7-carboxylic acid	35272-27-6	in vivo	According to	OECD Guideline 474 (Mammalian Erythrocyte Micronucleus Test)	No	Acceptable	House mouse (as animal)	Tif:MAGf(SPF)	10	Male/Female	oral: gavage	24	h	yes, concurrent vehicle	not applicable	Negative		direct evidence-cytotoxicity	2014	5909
1,2,3-benzothiadiazole-7-carboxylic acid	35272-27-6	in vitro	Equivalent or similar to	OECD Guideline 471 (Bacterial Reverse Mutation Assay)	Yes	Acceptable	Salmonella typhimurium (as organism)	TA 98			Not reported			yes, concurrent vehicle	with	Positive			2014	5922
1,2,3-benzothiadiazole-7-carboxylic acid	35272-27-6	in vitro	Equivalent or similar to	OECD Guideline 471 (Bacterial Reverse Mutation Assay)	Yes	Acceptable	Salmonella typhimurium (as organism)	TA 1535			Not reported			yes, concurrent vehicle	with	Negative			2014	5922
1,2,3-benzothiadiazole-7-carboxylic acid	35272-27-6	in vitro	Equivalent or similar to	OECD Guideline 471 (Bacterial Reverse Mutation Assay)	Yes	Acceptable	Salmonella typhimurium (as organism)	TA 100			Not reported			yes, concurrent vehicle	with	Negative			2014	5922
1,2,3-benzothiadiazole-7-carboxylic acid	35272-27-6	in vitro	Equivalent or similar to	OECD Guideline 471 (Bacterial Reverse Mutation Assay)	Yes	Acceptable	Salmonella typhimurium (as organism)	TA 102			Not reported			yes, concurrent vehicle	with	Negative			2014	5922
1,2,3-benzothiadiazole-7-carboxylic acid	35272-27-6	in vitro	Equivalent or similar to	OECD Guideline 471 (Bacterial Reverse Mutation Assay)	Yes	Acceptable	Salmonella typhimurium (as organism)	TA 100			Not reported			yes, concurrent vehicle	without	Negative			2014	5922
1,2,3-benzothiadiazole-7-carboxylic acid	35272-27-6	in vitro	Equivalent or similar to	OECD Guideline 471 (Bacterial Reverse Mutation Assay)	Yes	Acceptable	Salmonella typhimurium (as organism)	TA 102			Not reported			yes, concurrent vehicle	without	Negative			2014	5922
1,2,3-benzothiadiazole-7-carboxylic acid	35272-27-6	in vitro	Equivalent or similar to	OECD Guideline 471 (Bacterial Reverse Mutation Assay)	Yes	Acceptable	Salmonella typhimurium (as organism)	TA 98			Not reported			yes, concurrent vehicle	without	Positive			2014	5922
1,2,3-benzothiadiazole-7-carboxylic acid	35272-27-6	in vitro	Equivalent or similar to	OECD Guideline 471 (Bacterial Reverse Mutation Assay)	Yes	Acceptable	Salmonella typhimurium (as organism)	TA 1537			Not reported			yes, concurrent vehicle	without	Negative			2014	5922
1,2,3-benzothiadiazole-7-carboxylic acid	35272-27-6	in vitro	Equivalent or similar to	OECD Guideline 471 (Bacterial Reverse Mutation Assay)	Yes	Acceptable	Salmonella typhimurium (as organism)	TA 1537			Not reported			yes, concurrent vehicle	with	Negative			2014	5922
1,2,3-benzothiadiazole-7-carboxylic acid	35272-27-6	in vitro	Equivalent or similar to	OECD Guideline 471 (Bacterial Reverse Mutation Assay)	Yes	Acceptable	Salmonella typhimurium (as organism)	TA 1535			Not reported			yes, concurrent vehicle	without	Negative			2014	5922
1,2,3-benzothiadiazole-7-carboxylic acid	35272-27-6	in vitro	Equivalent or similar to	OECD Guideline 471 (Bacterial Reverse Mutation Assay)	Yes	Acceptable	Salmonella typhimurium (as organism)	TA 1535			Not reported			yes, concurrent vehicle	with	Negative			2014	5921
1,2,3-benzothiadiazole-7-carboxylic acid	35272-27-6	in vitro	Equivalent or similar to	OECD Guideline 471 (Bacterial Reverse Mutation Assay)	Yes	Acceptable	Salmonella typhimurium (as organism)	TA 100			Not reported			yes, concurrent vehicle	without	Negative			2014	5921
1,2,3-benzothiadiazole-7-carboxylic acid	35272-27-6	in vitro	Equivalent or similar to	OECD Guideline 471 (Bacterial Reverse Mutation Assay)	Yes	Acceptable	Salmonella typhimurium (as organism)	TA 100			Not reported			yes, concurrent vehicle	with	Negative			2014	5921
1,2,3-benzothiadiazole-7-carboxylic acid	35272-27-6	in vitro	Equivalent or similar to	OECD Guideline 471 (Bacterial Reverse Mutation Assay)	Yes	Acceptable	Salmonella typhimurium (as organism)	TA 98			Not reported			yes, concurrent vehicle	without	Negative			2014	5921
1,2,3-benzothiadiazole-7-carboxylic acid	35272-27-6	in vitro	Equivalent or similar to	OECD Guideline 471 (Bacterial Reverse Mutation Assay)	Yes	Acceptable	Salmonella typhimurium (as organism)	TA 1537			Not reported			yes, concurrent vehicle	without	Negative			2014	5921
1,2,3-benzothiadiazole-7-carboxylic acid	35272-27-6	in vitro	Equivalent or similar to	OECD Guideline 471 (Bacterial Reverse Mutation Assay)	Yes	Acceptable	Salmonella typhimurium (as organism)	TA 98			Not reported			yes, concurrent vehicle	with	Negative			2014	5921
1,2,3-benzothiadiazole-7-carboxylic acid	35272-27-6	in vitro	Equivalent or similar to	OECD Guideline 471 (Bacterial Reverse Mutation Assay)	Yes	Acceptable	Salmonella typhimurium (as organism)	TA 1537			Not reported			yes, concurrent vehicle	with	Negative			2014	5921
1,2,3-benzothiadiazole-7-carboxylic acid	35272-27-6	in vitro	Equivalent or similar to	OECD Guideline 471 (Bacterial Reverse Mutation Assay)	Yes	Acceptable	Salmonella typhimurium (as organism)	TA 102			Not reported			yes, concurrent vehicle	with	Negative			2014	5921
1,2,3-benzothiadiazole-7-carboxylic acid	35272-27-6	in vitro	Equivalent or similar to	OECD Guideline 471 (Bacterial Reverse Mutation Assay)	Yes	Acceptable	Salmonella typhimurium (as organism)	TA 102			Not reported			yes, concurrent vehicle	without	Negative			2014	5921
1,2,3-benzothiadiazole-7-carboxylic acid	35272-27-6	in vitro	Equivalent or similar to	OECD Guideline 471 (Bacterial Reverse Mutation Assay)	Yes	Acceptable	Salmonella typhimurium (as organism)	TA 1535			Not reported			yes, concurrent vehicle	without	Negative			2014	5921
4-hydroxy-1,2,3-benzothiadiazole-7-carboxylic acid		in vitro	According to	OECD Guideline 471 (Bacterial Reverse Mutation Assay)	No	Acceptable	Escherichia coli (as organism)	WP2 uvr A			Not reported			yes, concurrent vehicle	without	Negative			2014	8887
4-hydroxy-1,2,3-benzothiadiazole-7-carboxylic acid		in vitro	According to	OECD Guideline 471 (Bacterial Reverse Mutation Assay)	No	Acceptable	Escherichia coli (as organism)	WP2 uvr A			Not reported			yes, concurrent vehicle	with	Negative			2014	8887
4-hydroxy-1,2,3-benzothiadiazole-7-carboxylic acid		in vitro	According to	OECD Guideline 471 (Bacterial Reverse Mutation Assay)	No	Acceptable	Salmonella typhimurium (as organism)	TA 98			Not reported			yes, concurrent vehicle	with	Negative			2014	8887
4-hydroxy-1,2,3-benzothiadiazole-7-carboxylic acid		in vitro	According to	OECD Guideline 471 (Bacterial Reverse Mutation Assay)	No	Acceptable	Salmonella typhimurium (as organism)	TA 98			Not reported			yes, concurrent vehicle	without	Negative			2014	8887
4-hydroxy-1,2,3-benzothiadiazole-7-carboxylic acid		in vitro	According to	OECD Guideline 471 (Bacterial Reverse Mutation Assay)	No	Acceptable	Salmonella typhimurium (as organism)	TA 102			Not reported			yes, concurrent vehicle	without	Negative			2014	8887
4-hydroxy-1,2,3-benzothiadiazole-7-carboxylic acid		in vitro	According to	OECD Guideline 471 (Bacterial Reverse Mutation Assay)	No	Acceptable	Salmonella typhimurium (as organism)	TA 1535			Not reported			yes, concurrent vehicle	with	Negative			2014	8887
4-hydroxy-1,2,3-benzothiadiazole-7-carboxylic acid		in vitro	According to	OECD Guideline 471 (Bacterial Reverse Mutation Assay)	No	Acceptable	Salmonella typhimurium (as organism)	TA 1537			Not reported			yes, concurrent vehicle	without	Negative			2014	8887
4-hydroxy-1,2,3-benzothiadiazole-7-carboxylic acid		in vitro	According to	OECD Guideline 471 (Bacterial Reverse Mutation Assay)	No	Acceptable	Salmonella typhimurium (as organism)	TA 100			Not reported			yes, concurrent vehicle	with	Negative			2014	8887
4-hydroxy-1,2,3-benzothiadiazole-7-carboxylic acid		in vitro	According to	OECD Guideline 471 (Bacterial Reverse Mutation Assay)	No	Acceptable	Salmonella typhimurium (as organism)	TA 1537			Not reported			yes, concurrent vehicle	with	Negative			2014	8887
4-hydroxy-1,2,3-benzothiadiazole-7-carboxylic acid		in vitro	According to	OECD Guideline 471 (Bacterial Reverse Mutation Assay)	No	Acceptable	Salmonella typhimurium (as organism)	TA 1535			Not reported			yes, concurrent vehicle	without	Negative			2014	8887
4-hydroxy-1,2,3-benzothiadiazole-7-carboxylic acid		in vitro	According to	OECD Guideline 471 (Bacterial Reverse Mutation Assay)	No	Acceptable	Salmonella typhimurium (as organism)	TA 100			Not reported			yes, concurrent vehicle	without	Negative			2014	8887
4-hydroxy-1,2,3-benzothiadiazole-7-carboxylic acid		in vitro	According to	OECD Guideline 471 (Bacterial Reverse Mutation Assay)	No	Acceptable	Salmonella typhimurium (as organism)	TA 102			Not reported			yes, concurrent vehicle	with	Negative			2014	8887
5-hydroxy-1,2,3-benzothiadiazole-7-carboxylic acid		in vitro	According to	OECD Guideline 471 (Bacterial Reverse Mutation Assay)	No	Acceptable	Escherichia coli (as organism)	WP2 uvr A			Not reported			yes, concurrent vehicle	without	Negative			2014	8886
5-hydroxy-1,2,3-benzothiadiazole-7-carboxylic acid		in vitro	According to	OECD Guideline 471 (Bacterial Reverse Mutation Assay)	No	Acceptable	Escherichia coli (as organism)	WP2 uvr A			Not reported			yes, concurrent vehicle	with	Negative			2014	8886
5-hydroxy-1,2,3-benzothiadiazole-7-carboxylic acid		in vitro	According to	OECD Guideline 471 (Bacterial Reverse Mutation Assay)	No	Acceptable	Salmonella typhimurium (as organism)	TA 100			Not reported			yes, concurrent vehicle	with	Negative			2014	8886
5-hydroxy-1,2,3-benzothiadiazole-7-carboxylic acid		in vitro	According to	OECD Guideline 471 (Bacterial Reverse Mutation Assay)	No	Acceptable	Salmonella typhimurium (as organism)	TA 1537			Not reported			yes, concurrent vehicle	with	Negative			2014	8886
5-hydroxy-1,2,3-benzothiadiazole-7-carboxylic acid		in vitro	According to	OECD Guideline 471 (Bacterial Reverse Mutation Assay)	No	Acceptable	Salmonella typhimurium (as organism)	TA 1535			Not reported			yes, concurrent vehicle	with	Negative			2014	8886
5-hydroxy-1,2,3-benzothiadiazole-7-carboxylic acid		in vitro	According to	OECD Guideline 471 (Bacterial Reverse Mutation Assay)	No	Acceptable	Salmonella typhimurium (as organism)	TA 1535			Not reported			yes, concurrent vehicle	without	Negative			2014	8886
5-hydroxy-1,2,3-benzothiadiazole-7-carboxylic acid		in vitro	According to	OECD Guideline 471 (Bacterial Reverse Mutation Assay)	No	Acceptable	Salmonella typhimurium (as organism)	TA 102			Not reported			yes, concurrent vehicle	with	Negative			2014	8886
5-hydroxy-1,2,3-benzothiadiazole-7-carboxylic acid		in vitro	According to	OECD Guideline 471 (Bacterial Reverse Mutation Assay)	No	Acceptable	Salmonella typhimurium (as organism)	TA 102			Not reported			yes, concurrent vehicle	without	Negative			2014	8886
5-hydroxy-1,2,3-benzothiadiazole-7-carboxylic acid		in vitro	According to	OECD Guideline 471 (Bacterial Reverse Mutation Assay)	No	Acceptable	Salmonella typhimurium (as organism)	TA 1537			Not reported			yes, concurrent vehicle	without	Negative			2014	8886
5-hydroxy-1,2,3-benzothiadiazole-7-carboxylic acid		in vitro	According to	OECD Guideline 471 (Bacterial Reverse Mutation Assay)	No	Acceptable	Salmonella typhimurium (as organism)	TA 100			Not reported			yes, concurrent vehicle	without	Negative			2014	8886
5-hydroxy-1,2,3-benzothiadiazole-7-carboxylic acid		in vitro	According to	OECD Guideline 471 (Bacterial Reverse Mutation Assay)	No	Acceptable	Salmonella typhimurium (as organism)	TA 98			Not reported			yes, concurrent vehicle	with	Negative			2014	8886
5-hydroxy-1,2,3-benzothiadiazole-7-carboxylic acid		in vitro	According to	OECD Guideline 471 (Bacterial Reverse Mutation Assay)	No	Acceptable	Salmonella typhimurium (as organism)	TA 98			Not reported			yes, concurrent vehicle	without	Negative			2014	8886
Aclonifen	74070-46-5	in vitro	Equivalent or similar to	OECD Guideline 476 (In vitro Mammalian Cell Gene Mutation Test)	Yes	Acceptable	Hamster (as animal)	lung fibroblasts (V79)			Not reported			no data	without	Negative			2008	8846
Aclonifen	74070-46-5	in vitro	Equivalent or similar to	OECD Guideline 476 (In vitro Mammalian Cell Gene Mutation Test)	Yes	Acceptable	Hamster (as animal)	lung fibroblasts (V79)			Not reported			no data	with	Negative			2008	8846
Aclonifen	74070-46-5	in vivo	Equivalent or similar to	OECD Guideline 474 (Mammalian Erythrocyte Micronucleus Test)	Yes	Acceptable	House mouse (as animal)	NMRI	10	Male/Female	oral: unspecified	24	h	yes	not applicable	Negative		no evidence	2008	6435
Aclonifen	74070-46-5	in vivo	Equivalent or similar to	OECD Guideline 474 (Mammalian Erythrocyte Micronucleus Test)	Yes	Acceptable	House mouse (as animal)	NMRI	10	Male/Female	oral: unspecified	48	h	yes	not applicable	Negative		no evidence	2008	6435
Aclonifen	74070-46-5	in vivo	Equivalent or similar to	OECD Guideline 474 (Mammalian Erythrocyte Micronucleus Test)	Yes	Acceptable	House mouse (as animal)	NMRI	10	Male/Female	oral: unspecified	16	h	yes	not applicable	Negative		no evidence	2008	6435
Aclonifen	74070-46-5	in vitro	According to	OECD Guideline 473 (In vitro Mammalian Chromosome Aberration Test)	No	Acceptable	Human (as organism)	lymphocytes			Not reported			yes, concurrent vehicle	with	Negative			2008	5820
Aclonifen	74070-46-5	in vitro	According to	OECD Guideline 473 (In vitro Mammalian Chromosome Aberration Test)	No	Acceptable	Human (as organism)	lymphocytes			Not reported			yes, concurrent vehicle	without	Negative			2008	5820
Aclonifen	74070-46-5	in vitro	Equivalent or similar to	OECD Guideline 471 (Bacterial Reverse Mutation Assay)	Yes	Acceptable	Salmonella typhimurium (as organism)	TA 1538			Not reported			yes	with	Negative			2008	7940
Aclonifen	74070-46-5	in vitro	Equivalent or similar to	OECD Guideline 471 (Bacterial Reverse Mutation Assay)	Yes	Acceptable	Salmonella typhimurium (as organism)	TA 1537			Not reported			yes	with	Negative			2008	7940
Aclonifen	74070-46-5	in vitro	Equivalent or similar to	OECD Guideline 471 (Bacterial Reverse Mutation Assay)	Yes	Acceptable	Salmonella typhimurium (as organism)	TA 98			Not reported			yes	with	Negative			2008	7940
Aclonifen	74070-46-5	in vitro	Equivalent or similar to	OECD Guideline 471 (Bacterial Reverse Mutation Assay)	Yes	Acceptable	Salmonella typhimurium (as organism)	TA 1535			Not reported			yes	without	Negative			2008	7940
Aclonifen	74070-46-5	in vitro	Equivalent or similar to	OECD Guideline 471 (Bacterial Reverse Mutation Assay)	Yes	Acceptable	Salmonella typhimurium (as organism)	TA 1538			Not reported			yes	without	Negative			2008	7940
Aclonifen	74070-46-5	in vitro	Equivalent or similar to	OECD Guideline 471 (Bacterial Reverse Mutation Assay)	Yes	Acceptable	Salmonella typhimurium (as organism)	TA 1537			Not reported			yes	without	Negative			2008	7940
Aclonifen	74070-46-5	in vitro	Equivalent or similar to	OECD Guideline 471 (Bacterial Reverse Mutation Assay)	Yes	Acceptable	Salmonella typhimurium (as organism)	TA 100			Not reported			yes	with	Negative			2008	7940
Aclonifen	74070-46-5	in vitro	Equivalent or similar to	OECD Guideline 471 (Bacterial Reverse Mutation Assay)	Yes	Acceptable	Salmonella typhimurium (as organism)	TA 1535			Not reported			yes	with	Negative			2008	7940
Aclonifen	74070-46-5	in vitro	Equivalent or similar to	OECD Guideline 471 (Bacterial Reverse Mutation Assay)	Yes	Acceptable	Salmonella typhimurium (as organism)	TA 100			Not reported			yes	without	Negative			2008	7940
Aclonifen	74070-46-5	in vitro	Equivalent or similar to	OECD Guideline 471 (Bacterial Reverse Mutation Assay)	Yes	Acceptable	Salmonella typhimurium (as organism)	TA 98			Not reported			yes	without	Negative			2008	7940
Aclonifen	74070-46-5	in vitro	According to	OECD Guideline 471 (Bacterial Reverse Mutation Assay)	No	Acceptable	Salmonella typhimurium (as organism)	TA 100			Not reported			yes	without	Negative			2008	7119
Aclonifen	74070-46-5	in vitro	According to	OECD Guideline 471 (Bacterial Reverse Mutation Assay)	No	Acceptable	Salmonella typhimurium (as organism)	TA 102			Not reported			yes	with	Negative			2008	7119
Aclonifen	74070-46-5	in vitro	According to	OECD Guideline 471 (Bacterial Reverse Mutation Assay)	No	Acceptable	Salmonella typhimurium (as organism)	TA 102			Not reported			yes	without	Negative			2008	7119
Aclonifen	74070-46-5	in vitro	According to	OECD Guideline 471 (Bacterial Reverse Mutation Assay)	No	Acceptable	Salmonella typhimurium (as organism)	TA 1535			Not reported			yes	without	Negative			2008	7119
Aclonifen	74070-46-5	in vitro	According to	OECD Guideline 471 (Bacterial Reverse Mutation Assay)	No	Acceptable	Salmonella typhimurium (as organism)	TA 100			Not reported			yes	with	Negative			2008	7119
Aclonifen	74070-46-5	in vitro	According to	OECD Guideline 471 (Bacterial Reverse Mutation Assay)	No	Acceptable	Salmonella typhimurium (as organism)	TA 98			Not reported			yes	without	Negative			2008	7119
Aclonifen	74070-46-5	in vitro	According to	OECD Guideline 471 (Bacterial Reverse Mutation Assay)	No	Acceptable	Salmonella typhimurium (as organism)	TA 98			Not reported			yes	with	Negative			2008	7119
Aclonifen	74070-46-5	in vitro	According to	OECD Guideline 471 (Bacterial Reverse Mutation Assay)	No	Acceptable	Salmonella typhimurium (as organism)	TA 1535			Not reported			yes	with	Negative			2008	7119
Aclonifen	74070-46-5	in vitro	According to	OECD Guideline 471 (Bacterial Reverse Mutation Assay)	No	Acceptable	Salmonella typhimurium (as organism)	TA 1537			Not reported			yes	with	Negative			2008	7119
Aclonifen	74070-46-5	in vitro	According to	OECD Guideline 471 (Bacterial Reverse Mutation Assay)	No	Acceptable	Salmonella typhimurium (as organism)	TA 1537			Not reported			yes	without	Negative			2008	7119
Acrinathrin	101007-06-1	in vitro	According to	OECD Guideline 471 (Bacterial Reverse Mutation Assay)	No	Acceptable	Escherichia coli (as organism)	WP2 uvr A			Not reported			yes, concurrent vehicle	without	Negative			2013	10506
Acrinathrin	101007-06-1	in vitro	According to	OECD Guideline 471 (Bacterial Reverse Mutation Assay)	No	Acceptable	Escherichia coli (as organism)	WP2 uvr A			Not reported			yes, concurrent vehicle	with	Negative			2013	10506
Acrinathrin	101007-06-1	in vitro	According to	OECD Guideline 473 (In vitro Mammalian Chromosome Aberration Test)	No	Acceptable	Hamster (as animal)	CHO			Not reported			yes	with	Positive			2013	8138
Acrinathrin	101007-06-1	in vitro	According to	OECD Guideline 473 (In vitro Mammalian Chromosome Aberration Test)	No	Acceptable	Hamster (as animal)	CHO			Not reported			yes	without	Negative			2013	8138
Acrinathrin	101007-06-1	in vivo	Equivalent or similar to	OECD Guideline 475 (Mammalian Bone Marrow Chromosome Aberration Test)	Yes	Acceptable	Hamster (as animal)	Chinese	10	Male/Female	oral: gavage	24	h	yes, concurrent vehicle	not applicable	Negative			2013	10507
Acrinathrin	101007-06-1	in vivo	Equivalent or similar to	OECD Guideline 475 (Mammalian Bone Marrow Chromosome Aberration Test)	Yes	Acceptable	Hamster (as animal)	Chinese	10	Male/Female	oral: gavage	6	h	yes, concurrent vehicle	not applicable	Negative			2013	10507
Acrinathrin	101007-06-1	in vivo	Equivalent or similar to	OECD Guideline 475 (Mammalian Bone Marrow Chromosome Aberration Test)	Yes	Acceptable	Hamster (as animal)	Chinese	10	Male/Female	oral: gavage	48	h	yes, concurrent vehicle	not applicable	Negative			2013	10507
Acrinathrin	101007-06-1	in vivo	According to	OECD Guideline 474 (Mammalian Erythrocyte Micronucleus Test)	No	Acceptable	House mouse (as animal)	CD-1	10	Male/Female	oral: gavage	72	h	yes, concurrent vehicle	not applicable	Negative		no evidence	2013	8140
Acrinathrin	101007-06-1	in vivo	According to	OECD Guideline 474 (Mammalian Erythrocyte Micronucleus Test)	No	Acceptable	House mouse (as animal)	CD-1	10	Male/Female	oral: gavage	24	h	yes, concurrent vehicle	not applicable	Negative		no evidence	2013	8140
Acrinathrin	101007-06-1	in vivo	According to	OECD Guideline 474 (Mammalian Erythrocyte Micronucleus Test)	No	Acceptable	House mouse (as animal)	CD-1	10	Male/Female	oral: gavage	48	h	yes, concurrent vehicle	not applicable	Negative		direct evidence-cytotoxicity	2013	8140
Acrinathrin	101007-06-1	in vitro	Equivalent or similar to	OECD Guideline 476 (In vitro Mammalian Cell Gene Mutation Test)	Yes	Acceptable	House mouse (as animal)	lymphoma L5178Y cells			Not reported			yes, concurrent vehicle	with	Negative	no information		2013	8129
Acrinathrin	101007-06-1	in vitro	Equivalent or similar to	OECD Guideline 476 (In vitro Mammalian Cell Gene Mutation Test)	Yes	Acceptable	House mouse (as animal)	lymphoma L5178Y cells			Not reported			yes, concurrent vehicle	without	Negative	no information		2013	8129
Acrinathrin	101007-06-1	in vitro	Equivalent or similar to	OECD Guideline 473 (In vitro Mammalian Chromosome Aberration Test)	Yes	Acceptable	Human (as organism)	lymphocytes			Not reported			yes, concurrent vehicle	without	Negative			2013	10360
Acrinathrin	101007-06-1	in vitro	Equivalent or similar to	OECD Guideline 473 (In vitro Mammalian Chromosome Aberration Test)	Yes	Acceptable	Human (as organism)	lymphocytes			Not reported			yes, concurrent vehicle	with	Negative			2013	10360
Acrinathrin	101007-06-1	in vivo	According to	OECD Guideline 486 (Unscheduled DNA Synthesis (UDS) Test with Mammalian Liver Cells in vivo)	No	Acceptable	Rat (as animal)	Sprague-Dawley	4	Male	oral: gavage	14	h	yes, concurrent vehicle	not applicable	Negative			2013	9044
Acrinathrin	101007-06-1	in vivo	According to	OECD Guideline 486 (Unscheduled DNA Synthesis (UDS) Test with Mammalian Liver Cells in vivo)	No	Acceptable	Rat (as animal)	Sprague-Dawley	4	Male	oral: gavage	2	h	yes, concurrent vehicle	not applicable	Negative			2013	9044
Acrinathrin	101007-06-1	in vitro	According to	OECD Guideline 471 (Bacterial Reverse Mutation Assay)	No	Acceptable	Salmonella typhimurium (as organism)	TA 100			Not reported			yes, concurrent vehicle	with	Negative			2013	10506
Acrinathrin	101007-06-1	in vitro	According to	OECD Guideline 471 (Bacterial Reverse Mutation Assay)	No	Acceptable	Salmonella typhimurium (as organism)	TA 98			Not reported			yes, concurrent vehicle	without	Negative			2013	10506
Acrinathrin	101007-06-1	in vitro	According to	OECD Guideline 471 (Bacterial Reverse Mutation Assay)	No	Acceptable	Salmonella typhimurium (as organism)	TA 1538			Not reported			yes, concurrent vehicle	without	Negative			2013	10506
Acrinathrin	101007-06-1	in vitro	According to	OECD Guideline 471 (Bacterial Reverse Mutation Assay)	No	Acceptable	Salmonella typhimurium (as organism)	TA 1537			Not reported			yes, concurrent vehicle	with	Negative			2013	10506
Acrinathrin	101007-06-1	in vitro	According to	OECD Guideline 471 (Bacterial Reverse Mutation Assay)	No	Acceptable	Salmonella typhimurium (as organism)	TA 1537			Not reported			yes, concurrent vehicle	without	Negative			2013	10506
Acrinathrin	101007-06-1	in vitro	According to	OECD Guideline 471 (Bacterial Reverse Mutation Assay)	No	Acceptable	Salmonella typhimurium (as organism)	TA 100			Not reported			yes, concurrent vehicle	without	Negative			2013	10506
Acrinathrin	101007-06-1	in vitro	According to	OECD Guideline 471 (Bacterial Reverse Mutation Assay)	No	Acceptable	Salmonella typhimurium (as organism)	TA 98			Not reported			yes, concurrent vehicle	with	Negative			2013	10506
Acrinathrin	101007-06-1	in vitro	According to	OECD Guideline 471 (Bacterial Reverse Mutation Assay)	No	Acceptable	Salmonella typhimurium (as organism)	TA 1538			Not reported			yes, concurrent vehicle	with	Negative			2013	10506
Acrinathrin	101007-06-1	in vitro	According to	OECD Guideline 471 (Bacterial Reverse Mutation Assay)	No	Acceptable	Salmonella typhimurium (as organism)	TA 1535			Not reported			yes, concurrent vehicle	without	Negative			2013	10506
Acrinathrin	101007-06-1	in vitro	According to	OECD Guideline 471 (Bacterial Reverse Mutation Assay)	No	Acceptable	Salmonella typhimurium (as organism)	TA 1535			Not reported			yes, concurrent vehicle	with	Negative			2013	10506
Acrinathrin	101007-06-1	in vitro	Equivalent or similar to	OECD Guideline 471 (Bacterial Reverse Mutation Assay)	Yes	Acceptable	Salmonella typhimurium (as organism)	TA 1535			Not reported			yes, concurrent vehicle	without	Negative			2013	10363
Acrinathrin	101007-06-1	in vitro	Equivalent or similar to	OECD Guideline 471 (Bacterial Reverse Mutation Assay)	Yes	Acceptable	Salmonella typhimurium (as organism)	TA 98			Not reported			yes, concurrent vehicle	with	Negative			2013	10363
Acrinathrin	101007-06-1	in vitro	Equivalent or similar to	OECD Guideline 471 (Bacterial Reverse Mutation Assay)	Yes	Acceptable	Salmonella typhimurium (as organism)	TA 1535			Not reported			yes, concurrent vehicle	with	Negative			2013	10363
Acrinathrin	101007-06-1	in vitro	Equivalent or similar to	OECD Guideline 471 (Bacterial Reverse Mutation Assay)	Yes	Acceptable	Salmonella typhimurium (as organism)	TA 100			Not reported			yes, concurrent vehicle	without	Negative			2013	10363
Acrinathrin	101007-06-1	in vitro	Equivalent or similar to	OECD Guideline 471 (Bacterial Reverse Mutation Assay)	Yes	Acceptable	Salmonella typhimurium (as organism)	TA 102			Not reported			yes, concurrent vehicle	without	Negative			2013	10363
Acrinathrin	101007-06-1	in vitro	Equivalent or similar to	OECD Guideline 471 (Bacterial Reverse Mutation Assay)	Yes	Acceptable	Salmonella typhimurium (as organism)	TA 1537			Not reported			yes, concurrent vehicle	with	Negative			2013	10363
Acrinathrin	101007-06-1	in vitro	Equivalent or similar to	OECD Guideline 471 (Bacterial Reverse Mutation Assay)	Yes	Acceptable	Salmonella typhimurium (as organism)	TA 98			Not reported			yes, concurrent vehicle	without	Negative			2013	10363
Acrinathrin	101007-06-1	in vitro	Equivalent or similar to	OECD Guideline 471 (Bacterial Reverse Mutation Assay)	Yes	Acceptable	Salmonella typhimurium (as organism)	TA 1537			Not reported			yes, concurrent vehicle	without	Negative			2013	10363
Acrinathrin	101007-06-1	in vitro	Equivalent or similar to	OECD Guideline 471 (Bacterial Reverse Mutation Assay)	Yes	Acceptable	Salmonella typhimurium (as organism)	TA 100			Not reported			yes, concurrent vehicle	with	Negative			2013	10363
Acrinathrin	101007-06-1	in vitro	Equivalent or similar to	OECD Guideline 471 (Bacterial Reverse Mutation Assay)	Yes	Acceptable	Salmonella typhimurium (as organism)	TA 102			Not reported			yes, concurrent vehicle	with	Negative			2013	10363
(2Z)-3-(3-{[cyano(3-phenoxyphenyl)methoxy]carbonyl}-2,2-dimethylcyclopropyl)prop-2-enoic acid		in vitro	According to	OECD Guideline 471 (Bacterial Reverse Mutation Assay)	No	Acceptable	Escherichia coli (as organism)	WP2 uvr A pKM 101			Not reported			yes	without	Negative			2013	8563
(2Z)-3-(3-{[cyano(3-phenoxyphenyl)methoxy]carbonyl}-2,2-dimethylcyclopropyl)prop-2-enoic acid		in vitro	According to	OECD Guideline 471 (Bacterial Reverse Mutation Assay)	No	Acceptable	Escherichia coli (as organism)	WP2 uvr A pKM 101			Not reported			yes	with	Negative			2013	8563
(2Z)-3-(3-{[cyano(3-phenoxyphenyl)methoxy]carbonyl}-2,2-dimethylcyclopropyl)prop-2-enoic acid		in vitro	According to	OECD Guideline 471 (Bacterial Reverse Mutation Assay)	No	Acceptable	Salmonella typhimurium (as organism)	TA 1538			Not reported			yes	with	Negative			2013	8563
(2Z)-3-(3-{[cyano(3-phenoxyphenyl)methoxy]carbonyl}-2,2-dimethylcyclopropyl)prop-2-enoic acid		in vitro	According to	OECD Guideline 471 (Bacterial Reverse Mutation Assay)	No	Acceptable	Salmonella typhimurium (as organism)	TA 98			Not reported			yes	with	Negative			2013	8563
(2Z)-3-(3-{[cyano(3-phenoxyphenyl)methoxy]carbonyl}-2,2-dimethylcyclopropyl)prop-2-enoic acid		in vitro	According to	OECD Guideline 471 (Bacterial Reverse Mutation Assay)	No	Acceptable	Salmonella typhimurium (as organism)	TA 1535			Not reported			yes	without	Negative			2013	8563
(2Z)-3-(3-{[cyano(3-phenoxyphenyl)methoxy]carbonyl}-2,2-dimethylcyclopropyl)prop-2-enoic acid		in vitro	According to	OECD Guideline 471 (Bacterial Reverse Mutation Assay)	No	Acceptable	Salmonella typhimurium (as organism)	TA 98			Not reported			yes	without	Negative			2013	8563
(2Z)-3-(3-{[cyano(3-phenoxyphenyl)methoxy]carbonyl}-2,2-dimethylcyclopropyl)prop-2-enoic acid		in vitro	According to	OECD Guideline 471 (Bacterial Reverse Mutation Assay)	No	Acceptable	Salmonella typhimurium (as organism)	TA 100			Not reported			yes	without	Negative			2013	8563
(2Z)-3-(3-{[cyano(3-phenoxyphenyl)methoxy]carbonyl}-2,2-dimethylcyclopropyl)prop-2-enoic acid		in vitro	According to	OECD Guideline 471 (Bacterial Reverse Mutation Assay)	No	Acceptable	Salmonella typhimurium (as organism)	TA 1537			Not reported			yes	with	Negative			2013	8563
(2Z)-3-(3-{[cyano(3-phenoxyphenyl)methoxy]carbonyl}-2,2-dimethylcyclopropyl)prop-2-enoic acid		in vitro	According to	OECD Guideline 471 (Bacterial Reverse Mutation Assay)	No	Acceptable	Salmonella typhimurium (as organism)	TA 100			Not reported			yes	with	Negative			2013	8563
(2Z)-3-(3-{[cyano(3-phenoxyphenyl)methoxy]carbonyl}-2,2-dimethylcyclopropyl)prop-2-enoic acid		in vitro	According to	OECD Guideline 471 (Bacterial Reverse Mutation Assay)	No	Acceptable	Salmonella typhimurium (as organism)	TA 1535			Not reported			yes	with	Negative			2013	8563
(2Z)-3-(3-{[cyano(3-phenoxyphenyl)methoxy]carbonyl}-2,2-dimethylcyclopropyl)prop-2-enoic acid		in vitro	According to	OECD Guideline 471 (Bacterial Reverse Mutation Assay)	No	Acceptable	Salmonella typhimurium (as organism)	TA 1537			Not reported			yes	without	Negative			2013	8563
(2Z)-3-(3-{[cyano(3-phenoxyphenyl)methoxy]carbonyl}-2,2-dimethylcyclopropyl)prop-2-enoic acid		in vitro	According to	OECD Guideline 471 (Bacterial Reverse Mutation Assay)	No	Acceptable	Salmonella typhimurium (as organism)	TA 1538			Not reported			yes	without	Negative			2013	8563
3-[(Z)-2-carboxyethenyl]-2,2-dimethylcyclopropanecarboxylic acid		in vitro	Equivalent or similar to	OECD Guideline 471 (Bacterial Reverse Mutation Assay)	Yes	Acceptable	Escherichia coli (as organism)	WP2 uvr A pKM 101			Not reported			yes	without	Negative			2013	8564
3-[(Z)-2-carboxyethenyl]-2,2-dimethylcyclopropanecarboxylic acid		in vitro	Equivalent or similar to	OECD Guideline 471 (Bacterial Reverse Mutation Assay)	Yes	Acceptable	Escherichia coli (as organism)	WP2 uvr A pKM 101			Not reported			yes	with	Negative			2013	8564
3-[(Z)-2-carboxyethenyl]-2,2-dimethylcyclopropanecarboxylic acid		in vitro	Equivalent or similar to	OECD Guideline 471 (Bacterial Reverse Mutation Assay)	Yes	Acceptable	Salmonella typhimurium (as organism)	TA 1535			Not reported			yes	with	Negative			2013	8564
3-[(Z)-2-carboxyethenyl]-2,2-dimethylcyclopropanecarboxylic acid		in vitro	Equivalent or similar to	OECD Guideline 471 (Bacterial Reverse Mutation Assay)	Yes	Acceptable	Salmonella typhimurium (as organism)	TA 1537			Not reported			yes	with	Negative			2013	8564
3-[(Z)-2-carboxyethenyl]-2,2-dimethylcyclopropanecarboxylic acid		in vitro	Equivalent or similar to	OECD Guideline 471 (Bacterial Reverse Mutation Assay)	Yes	Acceptable	Salmonella typhimurium (as organism)	TA 1538			Not reported			yes	without	Negative			2013	8564
3-[(Z)-2-carboxyethenyl]-2,2-dimethylcyclopropanecarboxylic acid		in vitro	Equivalent or similar to	OECD Guideline 471 (Bacterial Reverse Mutation Assay)	Yes	Acceptable	Salmonella typhimurium (as organism)	TA 1538			Not reported			yes	with	Negative			2013	8564
3-[(Z)-2-carboxyethenyl]-2,2-dimethylcyclopropanecarboxylic acid		in vitro	Equivalent or similar to	OECD Guideline 471 (Bacterial Reverse Mutation Assay)	Yes	Acceptable	Salmonella typhimurium (as organism)	TA 100			Not reported			yes	with	Negative			2013	8564
3-[(Z)-2-carboxyethenyl]-2,2-dimethylcyclopropanecarboxylic acid		in vitro	Equivalent or similar to	OECD Guideline 471 (Bacterial Reverse Mutation Assay)	Yes	Acceptable	Salmonella typhimurium (as organism)	TA 1535			Not reported			yes	without	Negative			2013	8564
3-[(Z)-2-carboxyethenyl]-2,2-dimethylcyclopropanecarboxylic acid		in vitro	Equivalent or similar to	OECD Guideline 471 (Bacterial Reverse Mutation Assay)	Yes	Acceptable	Salmonella typhimurium (as organism)	TA 1537			Not reported			yes	without	Negative			2013	8564
3-[(Z)-2-carboxyethenyl]-2,2-dimethylcyclopropanecarboxylic acid		in vitro	Equivalent or similar to	OECD Guideline 471 (Bacterial Reverse Mutation Assay)	Yes	Acceptable	Salmonella typhimurium (as organism)	TA 98			Not reported			yes	without	Negative			2013	8564
3-[(Z)-2-carboxyethenyl]-2,2-dimethylcyclopropanecarboxylic acid		in vitro	Equivalent or similar to	OECD Guideline 471 (Bacterial Reverse Mutation Assay)	Yes	Acceptable	Salmonella typhimurium (as organism)	TA 98			Not reported			yes	with	Negative			2013	8564
3-[(Z)-2-carboxyethenyl]-2,2-dimethylcyclopropanecarboxylic acid		in vitro	Equivalent or similar to	OECD Guideline 471 (Bacterial Reverse Mutation Assay)	Yes	Acceptable	Salmonella typhimurium (as organism)	TA 100			Not reported			yes	without	Negative			2013	8564
Aluminium sulphate	10043-01-3	in vitro	Equivalent or similar to	OECD Guideline 473 (In vitro Mammalian Chromosome Aberration Test)	No data	Acceptable	Human (as organism)				Not reported			no data	no data	Positive			2012	9717
Aluminium sulphate	10043-01-3	in vivo	Equivalent or similar to	OECD Guideline 475 (Mammalian Bone Marrow Chromosome Aberration Test)	No data	Acceptable	Rat (as animal)	Not reported		Male	oral: unspecified	24	h	yes	not applicable	Positive			2012	9718
Aluminium sulphate	10043-01-3	in vitro	Equivalent or similar to	OECD Guideline 473 (In vitro Mammalian Chromosome Aberration Test)	No data	Acceptable	Rat (as animal)				Not reported			no data	no data	Positive			2012	5275
Aluminium sulphate	10043-01-3	in vitro	Equivalent or similar to	OECD Guideline 473 (In vitro Mammalian Chromosome Aberration Test)	No data	Acceptable	Hamster (as animal)				Not reported			no data	no data	Positive			2012	5275
Aluminium sulphate	10043-01-3	in vitro	Equivalent or similar to	OECD Guideline 473 (In vitro Mammalian Chromosome Aberration Test)	No data	Acceptable	House mouse (as animal)				Not reported			no data	no data	Positive			2012	5275
Aluminium ammonium sulphate dodecahydrate	7784-26-1	in vitro	According to	OECD Guideline 471 (Bacterial Reverse Mutation Assay)	No	Acceptable	Salmonella typhimurium (as organism)	TA 1535			Not reported			yes	without	Negative			2012	8752
Aluminium ammonium sulphate dodecahydrate	7784-26-1	in vitro	According to	OECD Guideline 471 (Bacterial Reverse Mutation Assay)	No	Acceptable	Salmonella typhimurium (as organism)	TA 100			Not reported			yes	with	Negative			2012	8752
Aluminium ammonium sulphate dodecahydrate	7784-26-1	in vitro	According to	OECD Guideline 471 (Bacterial Reverse Mutation Assay)	No	Acceptable	Salmonella typhimurium (as organism)	TA 1537			Not reported			yes	without	Negative			2012	8752
Aluminium ammonium sulphate dodecahydrate	7784-26-1	in vitro	According to	OECD Guideline 471 (Bacterial Reverse Mutation Assay)	No	Acceptable	Salmonella typhimurium (as organism)	TA 98			Not reported			yes	without	Negative			2012	8752
Aluminium ammonium sulphate dodecahydrate	7784-26-1	in vitro	According to	OECD Guideline 471 (Bacterial Reverse Mutation Assay)	No	Acceptable	Salmonella typhimurium (as organism)	TA 102			Not reported			yes	with	Negative			2012	8752
Aluminium ammonium sulphate dodecahydrate	7784-26-1	in vitro	According to	OECD Guideline 471 (Bacterial Reverse Mutation Assay)	No	Acceptable	Salmonella typhimurium (as organism)	TA 1535			Not reported			yes	with	Negative			2012	8752
Aluminium ammonium sulphate dodecahydrate	7784-26-1	in vitro	According to	OECD Guideline 471 (Bacterial Reverse Mutation Assay)	No	Acceptable	Salmonella typhimurium (as organism)	TA 98			Not reported			yes	with	Negative			2012	8752
Aluminium ammonium sulphate dodecahydrate	7784-26-1	in vitro	According to	OECD Guideline 471 (Bacterial Reverse Mutation Assay)	No	Acceptable	Salmonella typhimurium (as organism)	TA 102			Not reported			yes	without	Negative			2012	8752
Aluminium ammonium sulphate dodecahydrate	7784-26-1	in vitro	According to	OECD Guideline 471 (Bacterial Reverse Mutation Assay)	No	Acceptable	Salmonella typhimurium (as organism)	TA 1537			Not reported			yes	with	Negative			2012	8752
Aluminium ammonium sulphate dodecahydrate	7784-26-1	in vitro	According to	OECD Guideline 471 (Bacterial Reverse Mutation Assay)	No	Acceptable	Salmonella typhimurium (as organism)	TA 100			Not reported			yes	without	Negative			2012	8752
Aluminium ammonium sulphate dodecahydrate	7784-26-1	in vitro	According to	OECD Guideline 471 (Bacterial Reverse Mutation Assay)	No	Acceptable	Salmonella typhimurium (as organism)	TA 100			Not reported			yes	without	Negative			2012	8751
Aluminium ammonium sulphate dodecahydrate	7784-26-1	in vitro	According to	OECD Guideline 471 (Bacterial Reverse Mutation Assay)	No	Acceptable	Salmonella typhimurium (as organism)	TA 98			Not reported			yes	without	Negative			2012	8751
Aluminium ammonium sulphate dodecahydrate	7784-26-1	in vitro	According to	OECD Guideline 471 (Bacterial Reverse Mutation Assay)	No	Acceptable	Salmonella typhimurium (as organism)	TA 1537			Not reported			yes	with	Negative			2012	8751
Aluminium ammonium sulphate dodecahydrate	7784-26-1	in vitro	According to	OECD Guideline 471 (Bacterial Reverse Mutation Assay)	No	Acceptable	Salmonella typhimurium (as organism)	TA 1537			Not reported			yes	without	Negative			2012	8751
Aluminium ammonium sulphate dodecahydrate	7784-26-1	in vitro	According to	OECD Guideline 471 (Bacterial Reverse Mutation Assay)	No	Acceptable	Salmonella typhimurium (as organism)	TA 102			Not reported			yes	without	Negative			2012	8751
Aluminium ammonium sulphate dodecahydrate	7784-26-1	in vitro	According to	OECD Guideline 471 (Bacterial Reverse Mutation Assay)	No	Acceptable	Salmonella typhimurium (as organism)	TA 1535			Not reported			yes	with	Negative			2012	8751
Aluminium ammonium sulphate dodecahydrate	7784-26-1	in vitro	According to	OECD Guideline 471 (Bacterial Reverse Mutation Assay)	No	Acceptable	Salmonella typhimurium (as organism)	TA 1535			Not reported			yes	without	Negative			2012	8751
Aluminium ammonium sulphate dodecahydrate	7784-26-1	in vitro	According to	OECD Guideline 471 (Bacterial Reverse Mutation Assay)	No	Acceptable	Salmonella typhimurium (as organism)	TA 98			Not reported			yes	with	Negative			2012	8751
Aluminium ammonium sulphate dodecahydrate	7784-26-1	in vitro	According to	OECD Guideline 471 (Bacterial Reverse Mutation Assay)	No	Acceptable	Salmonella typhimurium (as organism)	TA 102			Not reported			yes	with	Negative			2012	8751
Aluminium ammonium sulphate dodecahydrate	7784-26-1	in vitro	According to	OECD Guideline 471 (Bacterial Reverse Mutation Assay)	No	Acceptable	Salmonella typhimurium (as organism)	TA 100			Not reported			yes	with	Negative			2012	8751
Aluminium chloride	7446-70-0	in vivo	Equivalent or similar to	OECD Guideline 475 (Mammalian Bone Marrow Chromosome Aberration Test)	No data	Acceptable	House mouse (as animal)	Not reported		No data	intraperitoneal			no data	not applicable	Positive			2012	8218
Aluminium potassium sulphate	10043-67-1	in vivo	Equivalent or similar to	OECD Guideline 475 (Mammalian Bone Marrow Chromosome Aberration Test)	No data	Acceptable	Rat (as animal)	Not reported		Male	oral: unspecified	24	h	yes	not applicable	Positive			2012	9718
Phosphine	7803-51-2	in vitro	Equivalent or similar to	OECD Guideline 471 (Bacterial Reverse Mutation Assay)	Yes	Acceptable	Escherichia coli (as organism)	WP2 uvr A			Not reported			yes	without	Negative			2009	5120
Phosphine	7803-51-2	in vitro	Equivalent or similar to	OECD Guideline 471 (Bacterial Reverse Mutation Assay)	Yes	Acceptable	Escherichia coli (as organism)	WP2 uvr A			Not reported			yes	with	Negative			2009	5120
Phosphine	7803-51-2	in vitro	Equivalent or similar to	OECD Guideline 473 (In vitro Mammalian Chromosome Aberration Test)	Yes	Acceptable	Hamster (as animal)	CHO			Not reported			yes	without	Inconclusive			2009	9821
Phosphine	7803-51-2	in vitro	Equivalent or similar to	OECD Guideline 473 (In vitro Mammalian Chromosome Aberration Test)	Yes	Acceptable	Hamster (as animal)	CHO			Not reported			yes	with	Inconclusive			2009	9821
Phosphine	7803-51-2	in vitro	Equivalent or similar to	OECD Guideline 476 (In vitro Mammalian Cell Gene Mutation Test)	Yes	Acceptable	Hamster (as animal)	lung fibroblasts (V79)			Not reported			yes	without	Inconclusive			2009	8055
Phosphine	7803-51-2	in vitro	Equivalent or similar to	OECD Guideline 476 (In vitro Mammalian Cell Gene Mutation Test)	Yes	Acceptable	Hamster (as animal)	lung fibroblasts (V79)			Not reported			yes	with	Inconclusive			2009	8055
Phosphine	7803-51-2	in vivo	Equivalent or similar to	OECD Guideline 474 (Mammalian Erythrocyte Micronucleus Test)	Yes	Acceptable	House mouse (as animal)	Balb/c	24	Male/Female	inhalation: unspecified	13	week	yes, concurrent vehicle	not applicable	Positive		indirect evidence-systemic toxicity	2009	5209
Phosphine	7803-51-2	in vivo	Equivalent or similar to	OECD Guideline 474 (Mammalian Erythrocyte Micronucleus Test)	Yes	Acceptable	House mouse (as animal)	Balb/c	20	Male/Female	inhalation: unspecified	2	week	yes, concurrent vehicle	not applicable	Negative		no evidence	2009	5209
Phosphine	7803-51-2	in vivo	Equivalent or similar to	OECD Guideline 474 (Mammalian Erythrocyte Micronucleus Test)	Yes	Acceptable	House mouse (as animal)	CD-1	5	Male	inhalation: unspecified	24	h	yes	not applicable	Negative		no evidence	2009	7898
Phosphine	7803-51-2	in vivo	Equivalent or similar to	OECD Guideline 475 (Mammalian Bone Marrow Chromosome Aberration Test)	Yes	Acceptable	House mouse (as animal)	CD-1	5	Male	inhalation: unspecified	24	h	yes	not applicable	Negative			2009	7898
Phosphine	7803-51-2	in vivo	Equivalent or similar to	OECD Guideline 475 (Mammalian Bone Marrow Chromosome Aberration Test)	No data	Acceptable	House mouse (as animal)	B6C3F1	5	Male	inhalation: unspecified	24	h	yes	not applicable	Negative			2009	7897
Phosphine	7803-51-2	in vivo	Equivalent or similar to	OECD Guideline 474 (Mammalian Erythrocyte Micronucleus Test)	Yes	Acceptable	House mouse (as animal)	B6C3F1	5	Male	inhalation: unspecified	24	h	yes	not applicable	Negative		no evidence	2009	7897
Phosphine	7803-51-2	in vivo	According to	OECD Guideline 486 (Unscheduled DNA Synthesis (UDS) Test with Mammalian Liver Cells in vivo)	No	Acceptable	Rat (as animal)	Fischer344	10	Male	inhalation: aerosol	3	h	yes, concurrent vehicle	not applicable	Negative			2009	8407
Phosphine	7803-51-2	in vivo	According to	OECD Guideline 486 (Unscheduled DNA Synthesis (UDS) Test with Mammalian Liver Cells in vivo)	No	Acceptable	Rat (as animal)	Fischer344	10	Male	inhalation: aerosol	14	h	yes, concurrent vehicle	not applicable	Negative			2009	8407
Phosphine	7803-51-2	in vivo	Equivalent or similar to	OECD Guideline 475 (Mammalian Bone Marrow Chromosome Aberration Test)	No data	Acceptable	Rat (as animal)	Fischer344	5	Male	inhalation: unspecified	20	h	yes	not applicable	Negative			2009	7897
Phosphine	7803-51-2	in vivo	Equivalent or similar to	OECD Guideline 474 (Mammalian Erythrocyte Micronucleus Test)	Yes	Acceptable	Rat (as animal)	Fischer344	5	Male	inhalation: unspecified	20	h	yes	not applicable	Negative		no evidence	2009	7897
Phosphine	7803-51-2	in vitro	Equivalent or similar to	OECD Guideline 471 (Bacterial Reverse Mutation Assay)	Yes	Acceptable	Salmonella typhimurium (as organism)	TA 102			Not reported			yes	without	Negative			2009	10204
Phosphine	7803-51-2	in vitro	Equivalent or similar to	OECD Guideline 471 (Bacterial Reverse Mutation Assay)	Yes	Acceptable	Salmonella typhimurium (as organism)	TA 98			Not reported			yes	with	Negative			2009	10204
Phosphine	7803-51-2	in vitro	Equivalent or similar to	OECD Guideline 471 (Bacterial Reverse Mutation Assay)	Yes	Acceptable	Salmonella typhimurium (as organism)	TA 98			Not reported			yes	without	Negative			2009	10204
Phosphine	7803-51-2	in vitro	Equivalent or similar to	OECD Guideline 471 (Bacterial Reverse Mutation Assay)	Yes	Acceptable	Salmonella typhimurium (as organism)	TA 1535			Not reported			yes	without	Negative			2009	10204
Phosphine	7803-51-2	in vitro	Equivalent or similar to	OECD Guideline 471 (Bacterial Reverse Mutation Assay)	Yes	Acceptable	Salmonella typhimurium (as organism)	TA 1538			Not reported			yes	without	Negative			2009	10204
Phosphine	7803-51-2	in vitro	Equivalent or similar to	OECD Guideline 471 (Bacterial Reverse Mutation Assay)	Yes	Acceptable	Salmonella typhimurium (as organism)	TA 1538			Not reported			yes	with	Negative			2009	10204
Phosphine	7803-51-2	in vitro	Equivalent or similar to	OECD Guideline 471 (Bacterial Reverse Mutation Assay)	Yes	Acceptable	Salmonella typhimurium (as organism)	TA 100			Not reported			yes	without	Negative			2009	10204
Phosphine	7803-51-2	in vitro	Equivalent or similar to	OECD Guideline 471 (Bacterial Reverse Mutation Assay)	Yes	Acceptable	Salmonella typhimurium (as organism)	TA 1537			Not reported			yes	without	Negative			2009	10204
Phosphine	7803-51-2	in vitro	Equivalent or similar to	OECD Guideline 471 (Bacterial Reverse Mutation Assay)	Yes	Acceptable	Salmonella typhimurium (as organism)	TA 100			Not reported			yes	with	Negative			2009	10204
Phosphine	7803-51-2	in vitro	Equivalent or similar to	OECD Guideline 471 (Bacterial Reverse Mutation Assay)	Yes	Acceptable	Salmonella typhimurium (as organism)	TA 1535			Not reported			yes	with	Negative			2009	10204
Phosphine	7803-51-2	in vitro	Equivalent or similar to	OECD Guideline 471 (Bacterial Reverse Mutation Assay)	Yes	Acceptable	Salmonella typhimurium (as organism)	TA 102			Not reported			yes	with	Negative			2009	10204
Phosphine	7803-51-2	in vitro	Equivalent or similar to	OECD Guideline 471 (Bacterial Reverse Mutation Assay)	Yes	Acceptable	Salmonella typhimurium (as organism)	TA 1537			Not reported			yes	with	Negative			2009	10204
Phosphine	7803-51-2	in vitro	Equivalent or similar to	OECD Guideline 471 (Bacterial Reverse Mutation Assay)	Yes	Acceptable	Salmonella typhimurium (as organism)	TA 98			Not reported			yes	without	Negative			2009	5120
Phosphine	7803-51-2	in vitro	Equivalent or similar to	OECD Guideline 471 (Bacterial Reverse Mutation Assay)	Yes	Acceptable	Salmonella typhimurium (as organism)	TA 1535			Not reported			yes	without	Negative			2009	5120
Phosphine	7803-51-2	in vitro	Equivalent or similar to	OECD Guideline 471 (Bacterial Reverse Mutation Assay)	Yes	Acceptable	Salmonella typhimurium (as organism)	TA 100			Not reported			yes	without	Negative			2009	5120
Phosphine	7803-51-2	in vitro	Equivalent or similar to	OECD Guideline 471 (Bacterial Reverse Mutation Assay)	Yes	Acceptable	Salmonella typhimurium (as organism)	TA 1535			Not reported			yes	with	Negative			2009	5120
Phosphine	7803-51-2	in vitro	Equivalent or similar to	OECD Guideline 471 (Bacterial Reverse Mutation Assay)	Yes	Acceptable	Salmonella typhimurium (as organism)	TA 1537			Not reported			yes	without	Negative			2009	5120
Phosphine	7803-51-2	in vitro	Equivalent or similar to	OECD Guideline 471 (Bacterial Reverse Mutation Assay)	Yes	Acceptable	Salmonella typhimurium (as organism)	TA 98			Not reported			yes	with	Negative			2009	5120
Phosphine	7803-51-2	in vitro	Equivalent or similar to	OECD Guideline 471 (Bacterial Reverse Mutation Assay)	Yes	Acceptable	Salmonella typhimurium (as organism)	TA 100			Not reported			yes	with	Negative			2009	5120
Phosphine	7803-51-2	in vitro	Equivalent or similar to	OECD Guideline 471 (Bacterial Reverse Mutation Assay)	Yes	Acceptable	Salmonella typhimurium (as organism)	TA 1537			Not reported			yes	with	Negative			2009	5120
Aluminium phosphide	20859-73-8	in vivo	Equivalent or similar to	OECD Guideline 475 (Mammalian Bone Marrow Chromosome Aberration Test)	Yes	Acceptable	House mouse (as animal)	Swiss	4	No data	oral: gavage	24	h	yes, concurrent vehicle	not applicable	Negative			2009	7009
Aluminium phosphide	20859-73-8	in vivo	Equivalent or similar to	OECD Guideline 474 (Mammalian Erythrocyte Micronucleus Test)	Yes	Acceptable	House mouse (as animal)	Swiss	6	Male	oral: gavage	24	h	yes, concurrent vehicle	not applicable	Negative		indirect evidence-systemic toxicity	2009	7010
Aluminium phosphide	20859-73-8	in vitro	Equivalent or similar to	OECD Guideline 471 (Bacterial Reverse Mutation Assay)	Yes	Acceptable	Salmonella typhimurium (as organism)	TA 1535			Not reported			yes	with	Negative			2009	9629
Aluminium phosphide	20859-73-8	in vitro	Equivalent or similar to	OECD Guideline 471 (Bacterial Reverse Mutation Assay)	Yes	Acceptable	Salmonella typhimurium (as organism)	TA 100			Not reported			yes	without	Negative			2009	9629
Aluminium phosphide	20859-73-8	in vitro	Equivalent or similar to	OECD Guideline 471 (Bacterial Reverse Mutation Assay)	Yes	Acceptable	Salmonella typhimurium (as organism)	TA 1537			Not reported			yes	without	Negative			2009	9629
Aluminium phosphide	20859-73-8	in vitro	Equivalent or similar to	OECD Guideline 471 (Bacterial Reverse Mutation Assay)	Yes	Acceptable	Salmonella typhimurium (as organism)	TA 98			Not reported			yes	without	Negative			2009	9629
Aluminium phosphide	20859-73-8	in vitro	Equivalent or similar to	OECD Guideline 471 (Bacterial Reverse Mutation Assay)	Yes	Acceptable	Salmonella typhimurium (as organism)	TA 100			Not reported			yes	with	Negative			2009	9629
Aluminium phosphide	20859-73-8	in vitro	Equivalent or similar to	OECD Guideline 471 (Bacterial Reverse Mutation Assay)	Yes	Acceptable	Salmonella typhimurium (as organism)	TA 1535			Not reported			yes	without	Negative			2009	9629
Aluminium phosphide	20859-73-8	in vitro	Equivalent or similar to	OECD Guideline 471 (Bacterial Reverse Mutation Assay)	Yes	Acceptable	Salmonella typhimurium (as organism)	TA 102			Not reported			yes	without	Negative			2009	9629
Aluminium phosphide	20859-73-8	in vitro	Equivalent or similar to	OECD Guideline 471 (Bacterial Reverse Mutation Assay)	Yes	Acceptable	Salmonella typhimurium (as organism)	TA 1537			Not reported			yes	with	Negative			2009	9629
Aluminium phosphide	20859-73-8	in vitro	Equivalent or similar to	OECD Guideline 471 (Bacterial Reverse Mutation Assay)	Yes	Acceptable	Salmonella typhimurium (as organism)	TA 102			Not reported			yes	with	Negative			2009	9629
Aluminium phosphide	20859-73-8	in vitro	Equivalent or similar to	OECD Guideline 471 (Bacterial Reverse Mutation Assay)	Yes	Acceptable	Salmonella typhimurium (as organism)	TA 98			Not reported			yes	with	Negative			2009	9629
Magnesium phosphide	12057-74-8	in vitro	Equivalent or similar to	OECD Guideline 471 (Bacterial Reverse Mutation Assay)	Yes	Acceptable	Salmonella typhimurium (as organism)	TA 1535			Not reported			yes, concurrent vehicle	without	Negative			2009	10318
Magnesium phosphide	12057-74-8	in vitro	Equivalent or similar to	OECD Guideline 471 (Bacterial Reverse Mutation Assay)	Yes	Acceptable	Salmonella typhimurium (as organism)	TA 100			Not reported			yes, concurrent vehicle	without	Negative			2009	10318
Magnesium phosphide	12057-74-8	in vitro	Equivalent or similar to	OECD Guideline 471 (Bacterial Reverse Mutation Assay)	Yes	Acceptable	Salmonella typhimurium (as organism)	TA 98			Not reported			yes, concurrent vehicle	without	Negative			2009	10318
Magnesium phosphide	12057-74-8	in vitro	Equivalent or similar to	OECD Guideline 471 (Bacterial Reverse Mutation Assay)	Yes	Acceptable	Salmonella typhimurium (as organism)	TA 98			Not reported			yes, concurrent vehicle	with	Negative			2009	10318
Magnesium phosphide	12057-74-8	in vitro	Equivalent or similar to	OECD Guideline 471 (Bacterial Reverse Mutation Assay)	Yes	Acceptable	Salmonella typhimurium (as organism)	TA 1538			Not reported			yes, concurrent vehicle	without	Negative			2009	10318
Magnesium phosphide	12057-74-8	in vitro	Equivalent or similar to	OECD Guideline 471 (Bacterial Reverse Mutation Assay)	Yes	Acceptable	Salmonella typhimurium (as organism)	TA 1537			Not reported			yes, concurrent vehicle	with	Negative			2009	10318
Magnesium phosphide	12057-74-8	in vitro	Equivalent or similar to	OECD Guideline 471 (Bacterial Reverse Mutation Assay)	Yes	Acceptable	Salmonella typhimurium (as organism)	TA 1535			Not reported			yes, concurrent vehicle	with	Negative			2009	10318
Magnesium phosphide	12057-74-8	in vitro	Equivalent or similar to	OECD Guideline 471 (Bacterial Reverse Mutation Assay)	Yes	Acceptable	Salmonella typhimurium (as organism)	TA 1537			Not reported			yes, concurrent vehicle	without	Negative			2009	10318
Magnesium phosphide	12057-74-8	in vitro	Equivalent or similar to	OECD Guideline 471 (Bacterial Reverse Mutation Assay)	Yes	Acceptable	Salmonella typhimurium (as organism)	TA 1538			Not reported			yes, concurrent vehicle	with	Negative			2009	10318
Magnesium phosphide	12057-74-8	in vitro	Equivalent or similar to	OECD Guideline 471 (Bacterial Reverse Mutation Assay)	Yes	Acceptable	Escherichia coli (as organism)	WP2			Not reported			yes, concurrent vehicle	with	Negative			2009	10318
Magnesium phosphide	12057-74-8	in vitro	Equivalent or similar to	OECD Guideline 471 (Bacterial Reverse Mutation Assay)	Yes	Acceptable	Salmonella typhimurium (as organism)	TA 100			Not reported			yes, concurrent vehicle	with	Negative			2009	10318
Magnesium phosphide	12057-74-8	in vitro	Equivalent or similar to	OECD Guideline 471 (Bacterial Reverse Mutation Assay)	Yes	Acceptable	Escherichia coli (as organism)	WP2			Not reported			yes, concurrent vehicle	without	Negative			2009	10318
Aluminium sulphate	10043-01-3	in vivo	Equivalent or similar to	OECD Guideline 475 (Mammalian Bone Marrow Chromosome Aberration Test)	Yes	Acceptable	House mouse (as animal)	Swiss	2	No data	intraperitoneal	24	h	yes	not applicable	Positive			2010	5929
Aluminium sulphate	10043-01-3	in vivo	Equivalent or similar to	OECD Guideline 475 (Mammalian Bone Marrow Chromosome Aberration Test)	Yes	Acceptable	House mouse (as animal)	Swiss	6	No data	intraperitoneal	24	h	yes	not applicable	Positive			2010	5928
Aluminium sulphate	10043-01-3	in vitro	Equivalent or similar to	OECD Guideline 473 (In vitro Mammalian Chromosome Aberration Test)	No data	Acceptable	Human (as organism)	lymphocytes	10	Male/Female	Not reported			yes	no data	Positive			2010	9717
Aluminium sulphate	10043-01-3	in vivo	Equivalent or similar to	OECD Guideline 474 (Mammalian Erythrocyte Micronucleus Test)	No data	Acceptable	Human (as organism)		10	Male/Female	Not reported			yes	not applicable	Positive			2010	9717
Aluminium sulphate	10043-01-3	in vivo	Equivalent or similar to	OECD Guideline 475 (Mammalian Bone Marrow Chromosome Aberration Test)	No data	Acceptable	Rat (as animal)	Not reported		Male	oral: unspecified	24	h	yes	not applicable	Positive			2010	9718
Sodium aluminium sulphate	10102-71-3	in vitro	Equivalent or similar to	OECD Guideline 471 (Bacterial Reverse Mutation Assay)	Yes	Acceptable	Salmonella typhimurium (as organism)	TA 1538			Not reported			no data	no data	Negative			2010	8099
Sodium aluminium sulphate	10102-71-3	in vitro	Equivalent or similar to	OECD Guideline 471 (Bacterial Reverse Mutation Assay)	Yes	Acceptable	Salmonella typhimurium (as organism)	TA 1537			Not reported			no data	no data	Negative			2010	8099
Sodium aluminium sulphate	10102-71-3	in vitro	Equivalent or similar to	OECD Guideline 471 (Bacterial Reverse Mutation Assay)	Yes	Acceptable	Salmonella typhimurium (as organism)	TA 1535			Not reported			no data	no data	Negative			2010	8099
Aluminium potassium sulphate	10043-67-1	in vivo	Equivalent or similar to	OECD Guideline 475 (Mammalian Bone Marrow Chromosome Aberration Test)	No data	Acceptable	Rat (as animal)	Not reported		Male	oral: unspecified	24	h	yes	not applicable	Positive			2010	9718
Amidosulfuron	120923-37-7	in vitro	According to	OECD Guideline 471 (Bacterial Reverse Mutation Assay)	No	Acceptable	Escherichia coli (as organism)	WP2 uvr A			Not reported			yes, concurrent vehicle	with	Negative			2008	8735
Amidosulfuron	120923-37-7	in vitro	According to	OECD Guideline 471 (Bacterial Reverse Mutation Assay)	No	Acceptable	Escherichia coli (as organism)	WP2 uvr A			Not reported			yes, concurrent vehicle	without	Negative			2008	8735
Amidosulfuron	120923-37-7	in vitro	According to	OECD Guideline 476 (In vitro Mammalian Cell Gene Mutation Test)	No	Acceptable	Hamster (as animal)	lung fibroblasts (V79)			Not reported			yes	without	Negative			2008	8734
Amidosulfuron	120923-37-7	in vitro	According to	OECD Guideline 476 (In vitro Mammalian Cell Gene Mutation Test)	No	Acceptable	Hamster (as animal)	lung fibroblasts (V79)			Not reported			yes	with	Negative			2008	8734
Amidosulfuron	120923-37-7	in vivo	According to	OECD Guideline 474 (Mammalian Erythrocyte Micronucleus Test)	No	Acceptable	House mouse (as animal)	NMRI	10	Male/Female	oral: gavage	24	h	yes	not applicable	Negative		no evidence	2008	8733
Amidosulfuron	120923-37-7	in vivo	According to	OECD Guideline 474 (Mammalian Erythrocyte Micronucleus Test)	No	Acceptable	House mouse (as animal)	NMRI	10	Male/Female	oral: gavage	48	h	yes	not applicable	Negative		no evidence	2008	8733
Amidosulfuron	120923-37-7	in vivo	According to	OECD Guideline 474 (Mammalian Erythrocyte Micronucleus Test)	No	Acceptable	House mouse (as animal)	NMRI	10	Male/Female	oral: gavage	72	h	yes	not applicable	Negative		no evidence	2008	8733
Amidosulfuron	120923-37-7	in vitro	According to	OECD Guideline 473 (In vitro Mammalian Chromosome Aberration Test)	No	Acceptable	Human (as organism)	lymphocytes			Not reported			yes	without	Negative			2008	7088
Amidosulfuron	120923-37-7	in vitro	According to	OECD Guideline 473 (In vitro Mammalian Chromosome Aberration Test)	No	Acceptable	Human (as organism)	lymphocytes			Not reported			yes	with	Negative			2008	7088
Amidosulfuron	120923-37-7	in vitro	According to	OECD Guideline 471 (Bacterial Reverse Mutation Assay)	No	Acceptable	Salmonella typhimurium (as organism)	TA 1538			Not reported			yes, concurrent vehicle	without	Negative			2008	8735
Amidosulfuron	120923-37-7	in vitro	According to	OECD Guideline 471 (Bacterial Reverse Mutation Assay)	No	Acceptable	Salmonella typhimurium (as organism)	TA 98			Not reported			yes, concurrent vehicle	without	Negative			2008	8735
Amidosulfuron	120923-37-7	in vitro	According to	OECD Guideline 471 (Bacterial Reverse Mutation Assay)	No	Acceptable	Salmonella typhimurium (as organism)	TA 1535			Not reported			yes, concurrent vehicle	without	Negative			2008	8735
Amidosulfuron	120923-37-7	in vitro	According to	OECD Guideline 471 (Bacterial Reverse Mutation Assay)	No	Acceptable	Salmonella typhimurium (as organism)	TA 1538			Not reported			yes, concurrent vehicle	with	Negative			2008	8735
Amidosulfuron	120923-37-7	in vitro	According to	OECD Guideline 471 (Bacterial Reverse Mutation Assay)	No	Acceptable	Salmonella typhimurium (as organism)	TA 98			Not reported			yes, concurrent vehicle	with	Negative			2008	8735
Amidosulfuron	120923-37-7	in vitro	According to	OECD Guideline 471 (Bacterial Reverse Mutation Assay)	No	Acceptable	Salmonella typhimurium (as organism)	TA 100			Not reported			yes, concurrent vehicle	with	Negative			2008	8735
Amidosulfuron	120923-37-7	in vitro	According to	OECD Guideline 471 (Bacterial Reverse Mutation Assay)	No	Acceptable	Salmonella typhimurium (as organism)	TA 1537			Not reported			yes, concurrent vehicle	with	Negative			2008	8735
Amidosulfuron	120923-37-7	in vitro	According to	OECD Guideline 471 (Bacterial Reverse Mutation Assay)	No	Acceptable	Salmonella typhimurium (as organism)	TA 100			Not reported			yes, concurrent vehicle	without	Negative			2008	8735
Amidosulfuron	120923-37-7	in vitro	According to	OECD Guideline 471 (Bacterial Reverse Mutation Assay)	No	Acceptable	Salmonella typhimurium (as organism)	TA 1537			Not reported			yes, concurrent vehicle	without	Negative			2008	8735
Amidosulfuron	120923-37-7	in vitro	According to	OECD Guideline 471 (Bacterial Reverse Mutation Assay)	No	Acceptable	Salmonella typhimurium (as organism)	TA 1535			Not reported			yes, concurrent vehicle	with	Negative			2008	8735
3-(4-hydroxy-6-methoxypyrimidin-2-yl)-1-(N-methyl-N-methylsulfonylaminosulfonyl)-urea		in vitro	According to	OECD Guideline 471 (Bacterial Reverse Mutation Assay)	No	Acceptable	Escherichia coli (as organism)	WP2 uvr A			Not reported			yes, concurrent vehicle	with	Negative			2008	10184
3-(4-hydroxy-6-methoxypyrimidin-2-yl)-1-(N-methyl-N-methylsulfonylaminosulfonyl)-urea		in vitro	According to	OECD Guideline 471 (Bacterial Reverse Mutation Assay)	No	Acceptable	Escherichia coli (as organism)	WP2 uvr A			Not reported			yes, concurrent vehicle	without	Negative			2008	10184
3-(4-hydroxy-6-methoxypyrimidin-2-yl)-1-(N-methyl-N-methylsulfonylaminosulfonyl)-urea		in vitro	According to	OECD Guideline 471 (Bacterial Reverse Mutation Assay)	No	Acceptable	Salmonella typhimurium (as organism)	TA 1535			Not reported			yes, concurrent vehicle	with	Negative			2008	10184
3-(4-hydroxy-6-methoxypyrimidin-2-yl)-1-(N-methyl-N-methylsulfonylaminosulfonyl)-urea		in vitro	According to	OECD Guideline 471 (Bacterial Reverse Mutation Assay)	No	Acceptable	Salmonella typhimurium (as organism)	TA 100			Not reported			yes, concurrent vehicle	with	Negative			2008	10184
3-(4-hydroxy-6-methoxypyrimidin-2-yl)-1-(N-methyl-N-methylsulfonylaminosulfonyl)-urea		in vitro	According to	OECD Guideline 471 (Bacterial Reverse Mutation Assay)	No	Acceptable	Salmonella typhimurium (as organism)	TA 1537			Not reported			yes, concurrent vehicle	without	Negative			2008	10184
3-(4-hydroxy-6-methoxypyrimidin-2-yl)-1-(N-methyl-N-methylsulfonylaminosulfonyl)-urea		in vitro	According to	OECD Guideline 471 (Bacterial Reverse Mutation Assay)	No	Acceptable	Salmonella typhimurium (as organism)	TA 98			Not reported			yes, concurrent vehicle	with	Negative			2008	10184
3-(4-hydroxy-6-methoxypyrimidin-2-yl)-1-(N-methyl-N-methylsulfonylaminosulfonyl)-urea		in vitro	According to	OECD Guideline 471 (Bacterial Reverse Mutation Assay)	No	Acceptable	Salmonella typhimurium (as organism)	TA 1538			Not reported			yes, concurrent vehicle	without	Negative			2008	10184
3-(4-hydroxy-6-methoxypyrimidin-2-yl)-1-(N-methyl-N-methylsulfonylaminosulfonyl)-urea		in vitro	According to	OECD Guideline 471 (Bacterial Reverse Mutation Assay)	No	Acceptable	Salmonella typhimurium (as organism)	TA 1535			Not reported			yes, concurrent vehicle	without	Negative			2008	10184
3-(4-hydroxy-6-methoxypyrimidin-2-yl)-1-(N-methyl-N-methylsulfonylaminosulfonyl)-urea		in vitro	According to	OECD Guideline 471 (Bacterial Reverse Mutation Assay)	No	Acceptable	Salmonella typhimurium (as organism)	TA 100			Not reported			yes, concurrent vehicle	without	Negative			2008	10184
3-(4-hydroxy-6-methoxypyrimidin-2-yl)-1-(N-methyl-N-methylsulfonylaminosulfonyl)-urea		in vitro	According to	OECD Guideline 471 (Bacterial Reverse Mutation Assay)	No	Acceptable	Salmonella typhimurium (as organism)	TA 1537			Not reported			yes, concurrent vehicle	with	Negative			2008	10184
3-(4-hydroxy-6-methoxypyrimidin-2-yl)-1-(N-methyl-N-methylsulfonylaminosulfonyl)-urea		in vitro	According to	OECD Guideline 471 (Bacterial Reverse Mutation Assay)	No	Acceptable	Salmonella typhimurium (as organism)	TA 98			Not reported			yes, concurrent vehicle	without	Negative			2008	10184
3-(4-hydroxy-6-methoxypyrimidin-2-yl)-1-(N-methyl-N-methylsulfonylaminosulfonyl)-urea		in vitro	According to	OECD Guideline 471 (Bacterial Reverse Mutation Assay)	No	Acceptable	Salmonella typhimurium (as organism)	TA 1538			Not reported			yes, concurrent vehicle	with	Negative			2008	10184
2-amino-4,6-dihydroxypyrimidine	56-09-7	in vitro	According to	OECD Guideline 471 (Bacterial Reverse Mutation Assay)	No	Acceptable	Escherichia coli (as organism)	WP2 uvr A			Not reported			yes, concurrent vehicle	without	Negative			2008	10174
2-amino-4,6-dihydroxypyrimidine	56-09-7	in vitro	According to	OECD Guideline 471 (Bacterial Reverse Mutation Assay)	No	Acceptable	Escherichia coli (as organism)	WP2 uvr A			Not reported			yes, concurrent vehicle	with	Negative			2008	10174
2-amino-4,6-dihydroxypyrimidine	56-09-7	in vitro	According to	OECD Guideline 471 (Bacterial Reverse Mutation Assay)	No	Acceptable	Salmonella typhimurium (as organism)	TA 1535			Not reported			yes, concurrent vehicle	without	Negative			2008	10174
2-amino-4,6-dihydroxypyrimidine	56-09-7	in vitro	According to	OECD Guideline 471 (Bacterial Reverse Mutation Assay)	No	Acceptable	Salmonella typhimurium (as organism)	TA 1538			Not reported			yes, concurrent vehicle	without	Negative			2008	10174
2-amino-4,6-dihydroxypyrimidine	56-09-7	in vitro	According to	OECD Guideline 471 (Bacterial Reverse Mutation Assay)	No	Acceptable	Salmonella typhimurium (as organism)	TA 1537			Not reported			yes, concurrent vehicle	with	Negative			2008	10174
2-amino-4,6-dihydroxypyrimidine	56-09-7	in vitro	According to	OECD Guideline 471 (Bacterial Reverse Mutation Assay)	No	Acceptable	Salmonella typhimurium (as organism)	TA 98			Not reported			yes, concurrent vehicle	without	Negative			2008	10174
2-amino-4,6-dihydroxypyrimidine	56-09-7	in vitro	According to	OECD Guideline 471 (Bacterial Reverse Mutation Assay)	No	Acceptable	Salmonella typhimurium (as organism)	TA 1537			Not reported			yes, concurrent vehicle	without	Negative			2008	10174
2-amino-4,6-dihydroxypyrimidine	56-09-7	in vitro	According to	OECD Guideline 471 (Bacterial Reverse Mutation Assay)	No	Acceptable	Salmonella typhimurium (as organism)	TA 100			Not reported			yes, concurrent vehicle	without	Negative			2008	10174
2-amino-4,6-dihydroxypyrimidine	56-09-7	in vitro	According to	OECD Guideline 471 (Bacterial Reverse Mutation Assay)	No	Acceptable	Salmonella typhimurium (as organism)	TA 1538			Not reported			yes, concurrent vehicle	with	Negative			2008	10174
2-amino-4,6-dihydroxypyrimidine	56-09-7	in vitro	According to	OECD Guideline 471 (Bacterial Reverse Mutation Assay)	No	Acceptable	Salmonella typhimurium (as organism)	TA 1535			Not reported			yes, concurrent vehicle	with	Negative			2008	10174
2-amino-4,6-dihydroxypyrimidine	56-09-7	in vitro	According to	OECD Guideline 471 (Bacterial Reverse Mutation Assay)	No	Acceptable	Salmonella typhimurium (as organism)	TA 100			Not reported			yes, concurrent vehicle	with	Negative			2008	10174
2-amino-4,6-dihydroxypyrimidine	56-09-7	in vitro	According to	OECD Guideline 471 (Bacterial Reverse Mutation Assay)	No	Acceptable	Salmonella typhimurium (as organism)	TA 98			Not reported			yes, concurrent vehicle	with	Negative			2008	10174
2-Amino-4,6-dimethoxypyrimidine	36315-01-2	in vitro	According to	OECD Guideline 471 (Bacterial Reverse Mutation Assay)	No	Acceptable	Escherichia coli (as organism)	WP2 uvr A			Not reported			yes, concurrent vehicle	with	Negative			2008	10183
2-Amino-4,6-dimethoxypyrimidine	36315-01-2	in vitro	According to	OECD Guideline 471 (Bacterial Reverse Mutation Assay)	No	Acceptable	Escherichia coli (as organism)	WP2 uvr A			Not reported			yes, concurrent vehicle	without	Negative			2008	10183
2-Amino-4,6-dimethoxypyrimidine	36315-01-2	in vitro	According to	OECD Guideline 471 (Bacterial Reverse Mutation Assay)	No	Acceptable	Salmonella typhimurium (as organism)	TA 1535			Not reported			yes, concurrent vehicle	with	Negative			2008	10183
2-Amino-4,6-dimethoxypyrimidine	36315-01-2	in vitro	According to	OECD Guideline 471 (Bacterial Reverse Mutation Assay)	No	Acceptable	Salmonella typhimurium (as organism)	TA 98			Not reported			yes, concurrent vehicle	without	Negative			2008	10183
2-Amino-4,6-dimethoxypyrimidine	36315-01-2	in vitro	According to	OECD Guideline 471 (Bacterial Reverse Mutation Assay)	No	Acceptable	Salmonella typhimurium (as organism)	TA 1538			Not reported			yes, concurrent vehicle	without	Negative			2008	10183
2-Amino-4,6-dimethoxypyrimidine	36315-01-2	in vitro	According to	OECD Guideline 471 (Bacterial Reverse Mutation Assay)	No	Acceptable	Salmonella typhimurium (as organism)	TA 98			Not reported			yes, concurrent vehicle	with	Negative			2008	10183
2-Amino-4,6-dimethoxypyrimidine	36315-01-2	in vitro	According to	OECD Guideline 471 (Bacterial Reverse Mutation Assay)	No	Acceptable	Salmonella typhimurium (as organism)	TA 1537			Not reported			yes, concurrent vehicle	without	Negative			2008	10183
2-Amino-4,6-dimethoxypyrimidine	36315-01-2	in vitro	According to	OECD Guideline 471 (Bacterial Reverse Mutation Assay)	No	Acceptable	Salmonella typhimurium (as organism)	TA 100			Not reported			yes, concurrent vehicle	without	Negative			2008	10183
2-Amino-4,6-dimethoxypyrimidine	36315-01-2	in vitro	According to	OECD Guideline 471 (Bacterial Reverse Mutation Assay)	No	Acceptable	Salmonella typhimurium (as organism)	TA 1537			Not reported			yes, concurrent vehicle	with	Negative			2008	10183
2-Amino-4,6-dimethoxypyrimidine	36315-01-2	in vitro	According to	OECD Guideline 471 (Bacterial Reverse Mutation Assay)	No	Acceptable	Salmonella typhimurium (as organism)	TA 1535			Not reported			yes, concurrent vehicle	without	Negative			2008	10183
2-Amino-4,6-dimethoxypyrimidine	36315-01-2	in vitro	According to	OECD Guideline 471 (Bacterial Reverse Mutation Assay)	No	Acceptable	Salmonella typhimurium (as organism)	TA 1538			Not reported			yes, concurrent vehicle	with	Negative			2008	10183
2-Amino-4,6-dimethoxypyrimidine	36315-01-2	in vitro	According to	OECD Guideline 471 (Bacterial Reverse Mutation Assay)	No	Acceptable	Salmonella typhimurium (as organism)	TA 100			Not reported			yes, concurrent vehicle	with	Negative			2008	10183
Aminopyralid	150114-71-9	in vitro	According to	OECD Guideline 471 (Bacterial Reverse Mutation Assay)	No	Acceptable	Escherichia coli (as organism)	WP2 uvr A			Not reported			yes, concurrent vehicle	with	Negative			2013	8415
Aminopyralid	150114-71-9	in vitro	According to	OECD Guideline 471 (Bacterial Reverse Mutation Assay)	No	Acceptable	Escherichia coli (as organism)	WP2 uvr A			Not reported			yes, concurrent vehicle	without	Negative			2013	8415
Aminopyralid	150114-71-9	in vitro	Equivalent or similar to	OECD Guideline 476 (In vitro Mammalian Cell Gene Mutation Test)	Yes	Acceptable	Hamster (as animal)	CHO			Not reported			yes, historical	without	Negative			2013	8095
Aminopyralid	150114-71-9	in vitro	Equivalent or similar to	OECD Guideline 476 (In vitro Mammalian Cell Gene Mutation Test)	Yes	Acceptable	Hamster (as animal)	CHO			Not reported			yes, historical	with	Negative			2013	8095
Aminopyralid	150114-71-9	in vivo	Equivalent or similar to	OECD Guideline 474 (Mammalian Erythrocyte Micronucleus Test)	Yes	Acceptable	House mouse (as animal)	Not reported	6	Male	oral: gavage	24	D	yes, historical	not applicable	Negative		no evidence	2013	10169
Aminopyralid	150114-71-9	in vitro	Equivalent or similar to	OECD Guideline 473 (In vitro Mammalian Chromosome Aberration Test)	Yes	Acceptable	Rat (as animal)	lymphocytes			Not reported			yes, concurrent vehicle	with	Negative			2013	8091
Aminopyralid	150114-71-9	in vitro	Equivalent or similar to	OECD Guideline 473 (In vitro Mammalian Chromosome Aberration Test)	Yes	Acceptable	Rat (as animal)	lymphocytes			Not reported			yes, concurrent vehicle	without	Positive			2013	8091
Aminopyralid	150114-71-9	in vitro	According to	OECD Guideline 471 (Bacterial Reverse Mutation Assay)	No	Acceptable	Salmonella typhimurium (as organism)	TA 1537			Not reported			yes, concurrent vehicle	with	Negative			2013	8415
Aminopyralid	150114-71-9	in vitro	According to	OECD Guideline 471 (Bacterial Reverse Mutation Assay)	No	Acceptable	Salmonella typhimurium (as organism)	TA 100			Not reported			yes, concurrent vehicle	with	Negative			2013	8415
Aminopyralid	150114-71-9	in vitro	According to	OECD Guideline 471 (Bacterial Reverse Mutation Assay)	No	Acceptable	Salmonella typhimurium (as organism)	TA 98			Not reported			yes, concurrent vehicle	with	Negative			2013	8415
Aminopyralid	150114-71-9	in vitro	According to	OECD Guideline 471 (Bacterial Reverse Mutation Assay)	No	Acceptable	Salmonella typhimurium (as organism)	TA 1535			Not reported			yes, concurrent vehicle	without	Negative			2013	8415
Aminopyralid	150114-71-9	in vitro	According to	OECD Guideline 471 (Bacterial Reverse Mutation Assay)	No	Acceptable	Salmonella typhimurium (as organism)	TA 1537			Not reported			yes, concurrent vehicle	without	Negative			2013	8415
Aminopyralid	150114-71-9	in vitro	According to	OECD Guideline 471 (Bacterial Reverse Mutation Assay)	No	Acceptable	Salmonella typhimurium (as organism)	TA 1535			Not reported			yes, concurrent vehicle	with	Negative			2013	8415
Aminopyralid	150114-71-9	in vitro	According to	OECD Guideline 471 (Bacterial Reverse Mutation Assay)	No	Acceptable	Salmonella typhimurium (as organism)	TA 100			Not reported			yes, concurrent vehicle	without	Negative			2013	8415
Aminopyralid	150114-71-9	in vitro	According to	OECD Guideline 471 (Bacterial Reverse Mutation Assay)	No	Acceptable	Salmonella typhimurium (as organism)	TA 98			Not reported			yes, concurrent vehicle	without	Negative			2013	8415
Amisulbrom	348635-87-0	in vitro	According to	OECD Guideline 471 (Bacterial Reverse Mutation Assay)	No	Acceptable	Escherichia coli (as organism)	WP2 uvr A			Not reported			yes	without	Negative			2014	8337
Amisulbrom	348635-87-0	in vitro	According to	OECD Guideline 471 (Bacterial Reverse Mutation Assay)	No	Acceptable	Escherichia coli (as organism)	WP2 uvr A			Not reported			yes	with	Negative			2014	8337
Amisulbrom	348635-87-0	in vitro	According to	OECD Guideline 476 (In vitro Mammalian Cell Gene Mutation Test)	No	Acceptable	House mouse (as animal)	lymphoma L5178Y cells			Not reported			yes, concurrent vehicle	without	Negative	no information		2014	8132
Amisulbrom	348635-87-0	in vitro	According to	OECD Guideline 476 (In vitro Mammalian Cell Gene Mutation Test)	No	Acceptable	House mouse (as animal)	lymphoma L5178Y cells			Not reported			yes, concurrent vehicle	with	Negative	no information		2014	8132
Amisulbrom	348635-87-0	in vivo	According to	OECD Guideline 474 (Mammalian Erythrocyte Micronucleus Test)	No	Acceptable	House mouse (as animal)	CD-1	7	Male	oral: gavage	48	h	yes	not applicable	Negative		indirect evidence-systemic toxicity	2014	8454
Amisulbrom	348635-87-0	in vivo	According to	OECD Guideline 474 (Mammalian Erythrocyte Micronucleus Test)	No	Acceptable	House mouse (as animal)	CD-1	7	Male	oral: gavage	24	h	yes	not applicable	Negative		indirect evidence-systemic toxicity	2014	8454
Amisulbrom	348635-87-0	in vivo	Equivalent or similar to	OECD Guideline 489	Yes	Acceptable	House mouse (as animal)	CD-1	4	Male	oral: gavage	24	h	yes	not applicable	Negative			2014	8848
Amisulbrom	348635-87-0	in vivo	Equivalent or similar to	OECD Guideline 489	Yes	Acceptable	House mouse (as animal)	CD-1	4	Male	oral: gavage	3	h	yes	not applicable	Negative			2014	8848
Amisulbrom	348635-87-0	in vivo	According to	OECD Guideline 474 (Mammalian Erythrocyte Micronucleus Test)	No	Acceptable	House mouse (as animal)	CD-1	6	Male	intraperitoneal	24	h	yes	not applicable	Negative		direct evidence-cytotoxicity$indirect evidence-systemic toxicity	2014	7567
Amisulbrom	348635-87-0	in vivo	Equivalent or similar to	OECD Guideline 474 (Mammalian Erythrocyte Micronucleus Test)	Yes	Acceptable	House mouse (as animal)	CD-1	6	Male	oral: gavage	24	h	yes	not applicable	Negative		no evidence	2014	10699
Amisulbrom	348635-87-0	in vitro	According to	OECD Guideline 473 (In vitro Mammalian Chromosome Aberration Test)	No	Acceptable	Human (as organism)	lymphocytes			Not reported			yes	without	Negative			2014	7969
Amisulbrom	348635-87-0	in vitro	According to	OECD Guideline 473 (In vitro Mammalian Chromosome Aberration Test)	No	Acceptable	Human (as organism)	lymphocytes			Not reported			yes	with	Negative			2014	7969
Amisulbrom	348635-87-0	in vivo	According to	OECD Guideline 486 (Unscheduled DNA Synthesis (UDS) Test with Mammalian Liver Cells in vivo)	No	Acceptable	Rat (as animal)	Fischer344	3	Male	oral: gavage	16	h	yes	not applicable	Negative			2014	9753
Amisulbrom	348635-87-0	in vivo	According to	OECD Guideline 486 (Unscheduled DNA Synthesis (UDS) Test with Mammalian Liver Cells in vivo)	No	Acceptable	Rat (as animal)	Fischer344	3	Male	oral: gavage	2	h	yes	not applicable	Negative			2014	9753
Amisulbrom	348635-87-0	in vivo	According to	OECD Guideline 474 (Mammalian Erythrocyte Micronucleus Test)	No	Acceptable	Rat (as animal)	Fischer344	4	Female	oral: gavage	5	D	yes	not applicable	Negative		no evidence	2014	8847
Amisulbrom	348635-87-0	in vivo	According to	OECD Guideline 474 (Mammalian Erythrocyte Micronucleus Test)	No	Acceptable	Rat (as animal)	Fischer344	4	Female	oral: gavage	3	D	yes	not applicable	Negative		no evidence	2014	8847
Amisulbrom	348635-87-0	in vivo	According to	OECD Guideline 474 (Mammalian Erythrocyte Micronucleus Test)	No	Acceptable	Rat (as animal)	Fischer344	4	Female	oral: gavage	4	D	yes	not applicable	Negative		no evidence	2014	8847
Amisulbrom	348635-87-0	in vivo	Equivalent or similar to	OECD Guideline 489	Yes	Acceptable	Rat (as animal)	Wistar	4	Female	oral: gavage	3	h	yes	not applicable	Negative			2014	8849
Amisulbrom	348635-87-0	in vivo	Equivalent or similar to	OECD Guideline 489	Yes	Acceptable	Rat (as animal)	Wistar	4	Female	oral: gavage	24	h	yes	not applicable	Negative			2014	8849
Amisulbrom	348635-87-0	in vivo	Equivalent or similar to	OECD Guideline 489	Yes	Acceptable	Rat (as animal)	Wistar	4	Female	oral: gavage	24	h	yes	not applicable	Negative			2014	8850
Amisulbrom	348635-87-0	in vivo	Equivalent or similar to	OECD Guideline 489	Yes	Acceptable	Rat (as animal)	Wistar	4	Female	oral: gavage	3	h	yes	not applicable	Negative			2014	8850
Amisulbrom	348635-87-0	in vitro	According to	OECD Guideline 471 (Bacterial Reverse Mutation Assay)	No	Acceptable	Salmonella typhimurium (as organism)	TA 100			Not reported			yes	with	Negative			2014	8337
Amisulbrom	348635-87-0	in vitro	According to	OECD Guideline 471 (Bacterial Reverse Mutation Assay)	No	Acceptable	Salmonella typhimurium (as organism)	TA 1535			Not reported			yes	with	Negative			2014	8337
Amisulbrom	348635-87-0	in vitro	According to	OECD Guideline 471 (Bacterial Reverse Mutation Assay)	No	Acceptable	Salmonella typhimurium (as organism)	TA 1535			Not reported			yes	without	Negative			2014	8337
Amisulbrom	348635-87-0	in vitro	According to	OECD Guideline 471 (Bacterial Reverse Mutation Assay)	No	Acceptable	Salmonella typhimurium (as organism)	TA 100			Not reported			yes	without	Negative			2014	8337
Amisulbrom	348635-87-0	in vitro	According to	OECD Guideline 471 (Bacterial Reverse Mutation Assay)	No	Acceptable	Salmonella typhimurium (as organism)	TA 98			Not reported			yes	without	Negative			2014	8337
Amisulbrom	348635-87-0	in vitro	According to	OECD Guideline 471 (Bacterial Reverse Mutation Assay)	No	Acceptable	Salmonella typhimurium (as organism)	TA 1537			Not reported			yes	with	Negative			2014	8337
Amisulbrom	348635-87-0	in vitro	According to	OECD Guideline 471 (Bacterial Reverse Mutation Assay)	No	Acceptable	Salmonella typhimurium (as organism)	TA 98			Not reported			yes	with	Negative			2014	8337
Amisulbrom	348635-87-0	in vitro	According to	OECD Guideline 471 (Bacterial Reverse Mutation Assay)	No	Acceptable	Salmonella typhimurium (as organism)	TA 1537			Not reported			yes	without	Negative			2014	8337
3-bromo-6-fluoro-2-methyl-1-(1H-1,2,4-triazol-3-ylsulfonyl)-1H-indole		in vitro	According to	OECD Guideline 471 (Bacterial Reverse Mutation Assay)	No	Acceptable	Escherichia coli (as organism)	WP2 uvr A			Not reported			yes	without	Negative			2014	10907
3-bromo-6-fluoro-2-methyl-1-(1H-1,2,4-triazol-3-ylsulfonyl)-1H-indole		in vitro	According to	OECD Guideline 471 (Bacterial Reverse Mutation Assay)	No	Acceptable	Escherichia coli (as organism)	WP2 uvr A			Not reported			yes	with	Negative			2014	10907
3-bromo-6-fluoro-2-methyl-1-(1H-1,2,4-triazol-3-ylsulfonyl)-1H-indole		in vitro	According to	OECD Guideline 471 (Bacterial Reverse Mutation Assay)	No	Acceptable	Salmonella typhimurium (as organism)	TA 1537			Not reported			yes	with	Negative			2014	10907
3-bromo-6-fluoro-2-methyl-1-(1H-1,2,4-triazol-3-ylsulfonyl)-1H-indole		in vitro	According to	OECD Guideline 471 (Bacterial Reverse Mutation Assay)	No	Acceptable	Salmonella typhimurium (as organism)	TA 1535			Not reported			yes	without	Negative			2014	10907
3-bromo-6-fluoro-2-methyl-1-(1H-1,2,4-triazol-3-ylsulfonyl)-1H-indole		in vitro	According to	OECD Guideline 471 (Bacterial Reverse Mutation Assay)	No	Acceptable	Salmonella typhimurium (as organism)	TA 98			Not reported			yes	without	Negative			2014	10907
3-bromo-6-fluoro-2-methyl-1-(1H-1,2,4-triazol-3-ylsulfonyl)-1H-indole		in vitro	According to	OECD Guideline 471 (Bacterial Reverse Mutation Assay)	No	Acceptable	Salmonella typhimurium (as organism)	TA 100			Not reported			yes	with	Negative			2014	10907
3-bromo-6-fluoro-2-methyl-1-(1H-1,2,4-triazol-3-ylsulfonyl)-1H-indole		in vitro	According to	OECD Guideline 471 (Bacterial Reverse Mutation Assay)	No	Acceptable	Salmonella typhimurium (as organism)	TA 98			Not reported			yes	with	Negative			2014	10907
3-bromo-6-fluoro-2-methyl-1-(1H-1,2,4-triazol-3-ylsulfonyl)-1H-indole		in vitro	According to	OECD Guideline 471 (Bacterial Reverse Mutation Assay)	No	Acceptable	Salmonella typhimurium (as organism)	TA 1535			Not reported			yes	with	Negative			2014	10907
3-bromo-6-fluoro-2-methyl-1-(1H-1,2,4-triazol-3-ylsulfonyl)-1H-indole		in vitro	According to	OECD Guideline 471 (Bacterial Reverse Mutation Assay)	No	Acceptable	Salmonella typhimurium (as organism)	TA 100			Not reported			yes	without	Negative			2014	10907
3-bromo-6-fluoro-2-methyl-1-(1H-1,2,4-triazol-3-ylsulfonyl)-1H-indole		in vitro	According to	OECD Guideline 471 (Bacterial Reverse Mutation Assay)	No	Acceptable	Salmonella typhimurium (as organism)	TA 1537			Not reported			yes	without	Negative			2014	10907
Amitrole	61-82-5	in vitro	Equivalent or similar to	OECD Guideline 471 (Bacterial Reverse Mutation Assay)	Yes	Acceptable	Escherichia coli (as organism)	WP2 uvr A			Not reported			no data	with	Positive			2014	10514
Amitrole	61-82-5	in vitro	Equivalent or similar to	OECD Guideline 471 (Bacterial Reverse Mutation Assay)	Yes	Acceptable	Escherichia coli (as organism)	WP2 uvr A			Not reported			no data	without	Negative			2014	8592
Amitrole	61-82-5	in vitro	Equivalent or similar to	OECD Guideline 471 (Bacterial Reverse Mutation Assay)	Yes	Acceptable	Escherichia coli (as organism)	WP2 uvr A			Not reported			no data	with	Negative			2014	8592
Amitrole	61-82-5	in vitro	Equivalent or similar to	OECD Guideline 471 (Bacterial Reverse Mutation Assay)	Yes	Acceptable	Escherichia coli (as organism)	WP2 uvr A			Not reported			no data	with	Negative			2014	6009
Amitrole	61-82-5	in vitro	Equivalent or similar to	OECD Guideline 471 (Bacterial Reverse Mutation Assay)	Yes	Acceptable	Escherichia coli (as organism)	WP2 uvr A			Not reported			no data	without	Negative			2014	6009
Amitrole	61-82-5	in vitro	Equivalent or similar to	OECD Guideline 471 (Bacterial Reverse Mutation Assay)	No data	Acceptable	Escherichia coli (as organism)	WP2 uvr A			Not reported			no data	without	Negative			2014	6010
Amitrole	61-82-5	in vitro	Equivalent or similar to	OECD Guideline 471 (Bacterial Reverse Mutation Assay)	No data	Acceptable	Escherichia coli (as organism)	WP2 uvr A			Not reported			no data	without	Negative			2014	6010
Amitrole	61-82-5	in vitro	According to	OECD Guideline 471 (Bacterial Reverse Mutation Assay)	No	Acceptable	Escherichia coli (as organism)	WP2 uvr A			Not reported			yes, concurrent vehicle	with	Negative			2014	10647
Amitrole	61-82-5	in vitro	According to	OECD Guideline 471 (Bacterial Reverse Mutation Assay)	No	Acceptable	Escherichia coli (as organism)	WP2 uvr A			Not reported			yes, concurrent vehicle	without	Negative			2014	10647
Amitrole	61-82-5	in vitro	Equivalent or similar to	OECD Guideline 476 (In vitro Mammalian Cell Gene Mutation Test)	Yes	Acceptable	Hamster (as animal)	embryo cells			Not reported			no data	without	Positive			2014	10449
Amitrole	61-82-5	in vitro	Equivalent or similar to	OECD Guideline 476 (In vitro Mammalian Cell Gene Mutation Test)	Yes	Acceptable	House mouse (as animal)	lymphoma L5178Y cells			Not reported			no data	without	Negative	no information		2014	8403
Amitrole	61-82-5	in vitro	Equivalent or similar to	OECD Guideline 476 (In vitro Mammalian Cell Gene Mutation Test)	Yes	Acceptable	House mouse (as animal)	lymphoma L5178Y cells			Not reported			no data	with	Negative	no information		2014	8403
Amitrole	61-82-5	in vivo	Equivalent or similar to	OECD Guideline 474 (Mammalian Erythrocyte Micronucleus Test)	No data	Acceptable	House mouse (as animal)	CD-1		Male/Female	Not reported			no data	not applicable	Negative			2014	10448
Amitrole	61-82-5	in vivo	Equivalent or similar to	OECD Guideline 474 (Mammalian Erythrocyte Micronucleus Test)	No data	Acceptable	House mouse (as animal)	NMRI		Male/Female	Not reported			no data	not applicable	Negative			2014	7121
Amitrole	61-82-5	in vitro	Equivalent or similar to	OECD Guideline 476 (In vitro Mammalian Cell Gene Mutation Test)	No data	Acceptable	House mouse (as animal)	lymphoma L5178Y cells			Not reported			no data	with	Negative	no information		2014	8404
Amitrole	61-82-5	in vitro	Equivalent or similar to	OECD Guideline 476 (In vitro Mammalian Cell Gene Mutation Test)	No data	Acceptable	House mouse (as animal)	lymphoma L5178Y cells			Not reported			no data	without	Negative	no information		2014	8404
Amitrole	61-82-5	in vivo	Equivalent or similar to	OECD Guideline 474 (Mammalian Erythrocyte Micronucleus Test)	No data	Acceptable	House mouse (as animal)	NMRI		Male/Female	oral: unspecified	48	h	no data	not applicable	Negative			2014	7120
Amitrole	61-82-5	in vivo	Equivalent or similar to	OECD Guideline 474 (Mammalian Erythrocyte Micronucleus Test)	No data	Acceptable	House mouse (as animal)	NMRI		Male/Female	oral: unspecified	72	h	no data	not applicable	Negative			2014	7120
Amitrole	61-82-5	in vivo	Equivalent or similar to	OECD Guideline 474 (Mammalian Erythrocyte Micronucleus Test)	No data	Acceptable	House mouse (as animal)	NMRI		Male/Female	oral: unspecified	24	h	no data	not applicable	Negative			2014	7120
Amitrole	61-82-5	in vitro	Equivalent or similar to	OECD Guideline 473 (In vitro Mammalian Chromosome Aberration Test)	Yes	Acceptable	Human (as organism)	lymphocytes			Not reported			no data	without	Negative			2014	8480
Amitrole	61-82-5	in vitro	Equivalent or similar to	OECD Guideline 473 (In vitro Mammalian Chromosome Aberration Test)	No data	Acceptable	Human (as organism)	lymphocytes			Not reported			no data	without	Negative			2014	8479
Amitrole	61-82-5	in vitro	Equivalent or similar to	OECD Guideline 473 (In vitro Mammalian Chromosome Aberration Test)	No data	Acceptable	Human (as organism)	lymphocytes			Not reported			no data	with	Negative			2014	8479
Amitrole	61-82-5	in vitro	According to	OECD Guideline 473 (In vitro Mammalian Chromosome Aberration Test)	No	Acceptable	Human (as organism)	lymphocytes			Not reported			yes	with	Negative			2014	8920
Amitrole	61-82-5	in vitro	According to	OECD Guideline 473 (In vitro Mammalian Chromosome Aberration Test)	No	Acceptable	Human (as organism)	lymphocytes			Not reported			yes	without	Negative			2014	8920
Amitrole	61-82-5	in vitro	Equivalent or similar to	OECD Guideline 471 (Bacterial Reverse Mutation Assay)	Yes	Acceptable	Salmonella typhimurium (as organism)	TA 1537			Not reported			no data	without	Negative			2014	5445
Amitrole	61-82-5	in vitro	Equivalent or similar to	OECD Guideline 471 (Bacterial Reverse Mutation Assay)	Yes	Acceptable	Salmonella typhimurium (as organism)	TA 1537			Not reported			no data	with	Negative			2014	5445
Amitrole	61-82-5	in vitro	Equivalent or similar to	OECD Guideline 471 (Bacterial Reverse Mutation Assay)	Yes	Acceptable	Salmonella typhimurium (as organism)	TA 1535			Not reported			no data	with	Negative			2014	5445
Amitrole	61-82-5	in vitro	Equivalent or similar to	OECD Guideline 471 (Bacterial Reverse Mutation Assay)	Yes	Acceptable	Salmonella typhimurium (as organism)	TA 1538			Not reported			no data	without	Negative			2014	5445
Amitrole	61-82-5	in vitro	Equivalent or similar to	OECD Guideline 471 (Bacterial Reverse Mutation Assay)	Yes	Acceptable	Salmonella typhimurium (as organism)	TA 1538			Not reported			no data	with	Negative			2014	5445
Amitrole	61-82-5	in vitro	Equivalent or similar to	OECD Guideline 471 (Bacterial Reverse Mutation Assay)	Yes	Acceptable	Salmonella typhimurium (as organism)	TA 98			Not reported			no data	without	Negative			2014	5445
Amitrole	61-82-5	in vitro	Equivalent or similar to	OECD Guideline 471 (Bacterial Reverse Mutation Assay)	Yes	Acceptable	Salmonella typhimurium (as organism)	LT2 S. typhimurium			Not reported			no data	without	Negative			2014	5198
Amitrole	61-82-5	in vitro	Equivalent or similar to	OECD Guideline 471 (Bacterial Reverse Mutation Assay)	Yes	Acceptable	Salmonella typhimurium (as organism)	TA 1538			Not reported			no data	without	Negative			2014	9021
Amitrole	61-82-5	in vitro	Equivalent or similar to	OECD Guideline 471 (Bacterial Reverse Mutation Assay)	Yes	Acceptable	Salmonella typhimurium (as organism)	TA 100			Not reported			no data	with	Negative			2014	9021
Amitrole	61-82-5	in vitro	Equivalent or similar to	OECD Guideline 471 (Bacterial Reverse Mutation Assay)	Yes	Acceptable	Salmonella typhimurium (as organism)	TA 100			Not reported			no data	without	Negative			2014	9021
Amitrole	61-82-5	in vitro	Equivalent or similar to	OECD Guideline 471 (Bacterial Reverse Mutation Assay)	Yes	Acceptable	Salmonella typhimurium (as organism)	TA 98			Not reported			no data	without	Negative			2014	9021
Amitrole	61-82-5	in vitro	Equivalent or similar to	OECD Guideline 471 (Bacterial Reverse Mutation Assay)	Yes	Acceptable	Salmonella typhimurium (as organism)	TA 98			Not reported			no data	with	Negative			2014	9021
Amitrole	61-82-5	in vitro	Equivalent or similar to	OECD Guideline 471 (Bacterial Reverse Mutation Assay)	Yes	Acceptable	Salmonella typhimurium (as organism)	TA 1535			Not reported			no data	without	Negative			2014	9021
Amitrole	61-82-5	in vitro	Equivalent or similar to	OECD Guideline 471 (Bacterial Reverse Mutation Assay)	Yes	Acceptable	Salmonella typhimurium (as organism)	TA 1535			Not reported			no data	with	Negative			2014	9021
Amitrole	61-82-5	in vitro	Equivalent or similar to	OECD Guideline 471 (Bacterial Reverse Mutation Assay)	Yes	Acceptable	Salmonella typhimurium (as organism)	TA 1538			Not reported			no data	with	Negative			2014	9021
Amitrole	61-82-5	in vitro	Equivalent or similar to	OECD Guideline 471 (Bacterial Reverse Mutation Assay)	Yes	Acceptable	Salmonella typhimurium (as organism)	TA 1535			Not reported			no data	with	Negative			2014	7122
Amitrole	61-82-5	in vitro	Equivalent or similar to	OECD Guideline 471 (Bacterial Reverse Mutation Assay)	Yes	Acceptable	Salmonella typhimurium (as organism)	TA 100			Not reported			no data	with	Negative			2014	7122
Amitrole	61-82-5	in vitro	Equivalent or similar to	OECD Guideline 471 (Bacterial Reverse Mutation Assay)	Yes	Acceptable	Salmonella typhimurium (as organism)	TA 100			Not reported			no data	without	Negative			2014	7122
Amitrole	61-82-5	in vitro	Equivalent or similar to	OECD Guideline 471 (Bacterial Reverse Mutation Assay)	Yes	Acceptable	Salmonella typhimurium (as organism)	TA 1535			Not reported			no data	without	Negative			2014	7122
Amitrole	61-82-5	in vitro	Equivalent or similar to	OECD Guideline 471 (Bacterial Reverse Mutation Assay)	Yes	Acceptable	Salmonella typhimurium (as organism)	TA 1537			Not reported			no data	without	Negative			2014	7122
Amitrole	61-82-5	in vitro	Equivalent or similar to	OECD Guideline 471 (Bacterial Reverse Mutation Assay)	Yes	Acceptable	Salmonella typhimurium (as organism)	TA 98			Not reported			no data	without	Negative			2014	7122
Amitrole	61-82-5	in vitro	Equivalent or similar to	OECD Guideline 471 (Bacterial Reverse Mutation Assay)	Yes	Acceptable	Salmonella typhimurium (as organism)	TA 1537			Not reported			no data	with	Negative			2014	7122
Amitrole	61-82-5	in vitro	Equivalent or similar to	OECD Guideline 471 (Bacterial Reverse Mutation Assay)	Yes	Acceptable	Salmonella typhimurium (as organism)	TA 98			Not reported			no data	with	Negative			2014	7122
Amitrole	61-82-5	in vitro	Equivalent or similar to	OECD Guideline 471 (Bacterial Reverse Mutation Assay)	Yes	Acceptable	Salmonella typhimurium (as organism)	TA92			Not reported			no data	without	Negative			2014	5428
Amitrole	61-82-5	in vitro	Equivalent or similar to	OECD Guideline 471 (Bacterial Reverse Mutation Assay)	Yes	Acceptable	Salmonella typhimurium (as organism)	TA 1537			Not reported			no data	with	Negative			2014	5428
Amitrole	61-82-5	in vitro	Equivalent or similar to	OECD Guideline 471 (Bacterial Reverse Mutation Assay)	Yes	Acceptable	Salmonella typhimurium (as organism)	TA 1538			Not reported			no data	without	Negative			2014	5428
Amitrole	61-82-5	in vitro	Equivalent or similar to	OECD Guideline 471 (Bacterial Reverse Mutation Assay)	Yes	Acceptable	Salmonella typhimurium (as organism)	TA 98			Not reported			no data	with	Negative			2014	5428
Amitrole	61-82-5	in vitro	Equivalent or similar to	OECD Guideline 471 (Bacterial Reverse Mutation Assay)	Yes	Acceptable	Salmonella typhimurium (as organism)	TA92			Not reported			no data	with	Negative			2014	5428
Amitrole	61-82-5	in vitro	Equivalent or similar to	OECD Guideline 471 (Bacterial Reverse Mutation Assay)	Yes	Acceptable	Salmonella typhimurium (as organism)	TA 100			Not reported			no data	without	Negative			2014	5428
Amitrole	61-82-5	in vitro	Equivalent or similar to	OECD Guideline 471 (Bacterial Reverse Mutation Assay)	Yes	Acceptable	Salmonella typhimurium (as organism)	TA 1535			Not reported			no data	with	Negative			2014	5428
Amitrole	61-82-5	in vitro	Equivalent or similar to	OECD Guideline 471 (Bacterial Reverse Mutation Assay)	Yes	Acceptable	Salmonella typhimurium (as organism)	TA 1538			Not reported			no data	with	Negative			2014	5428
Amitrole	61-82-5	in vitro	Equivalent or similar to	OECD Guideline 471 (Bacterial Reverse Mutation Assay)	Yes	Acceptable	Salmonella typhimurium (as organism)	TA 1535			Not reported			no data	without	Negative			2014	5428
Amitrole	61-82-5	in vitro	Equivalent or similar to	OECD Guideline 471 (Bacterial Reverse Mutation Assay)	Yes	Acceptable	Salmonella typhimurium (as organism)	TA 98			Not reported			no data	without	Negative			2014	5428
Amitrole	61-82-5	in vitro	Equivalent or similar to	OECD Guideline 471 (Bacterial Reverse Mutation Assay)	Yes	Acceptable	Salmonella typhimurium (as organism)	TA 1537			Not reported			no data	without	Negative			2014	5428
Amitrole	61-82-5	in vitro	Equivalent or similar to	OECD Guideline 471 (Bacterial Reverse Mutation Assay)	Yes	Acceptable	Salmonella typhimurium (as organism)	TA 100			Not reported			no data	with	Negative			2014	5428
Amitrole	61-82-5	in vitro	Equivalent or similar to	OECD Guideline 471 (Bacterial Reverse Mutation Assay)	Yes	Acceptable	Salmonella typhimurium (as organism)	TA 1537			Not reported			no data	without	Negative			2014	8380
Amitrole	61-82-5	in vitro	Equivalent or similar to	OECD Guideline 471 (Bacterial Reverse Mutation Assay)	Yes	Acceptable	Salmonella typhimurium (as organism)	TA 98			Not reported			no data	with	Negative			2014	8380
Amitrole	61-82-5	in vitro	Equivalent or similar to	OECD Guideline 471 (Bacterial Reverse Mutation Assay)	Yes	Acceptable	Salmonella typhimurium (as organism)	TA 1537			Not reported			no data	with	Negative			2014	8380
Amitrole	61-82-5	in vitro	Equivalent or similar to	OECD Guideline 471 (Bacterial Reverse Mutation Assay)	Yes	Acceptable	Salmonella typhimurium (as organism)	TA 100			Not reported			no data	with	Negative			2014	8380
Amitrole	61-82-5	in vitro	Equivalent or similar to	OECD Guideline 471 (Bacterial Reverse Mutation Assay)	Yes	Acceptable	Salmonella typhimurium (as organism)	TA 98			Not reported			no data	without	Negative			2014	8380
Amitrole	61-82-5	in vitro	Equivalent or similar to	OECD Guideline 471 (Bacterial Reverse Mutation Assay)	Yes	Acceptable	Salmonella typhimurium (as organism)	TA 100			Not reported			no data	without	Negative			2014	8380
Amitrole	61-82-5	in vitro	Equivalent or similar to	OECD Guideline 471 (Bacterial Reverse Mutation Assay)	Yes	Acceptable	Salmonella typhimurium (as organism)	TA 100			Not reported			no data	with	Negative			2014	9676
Amitrole	61-82-5	in vitro	Equivalent or similar to	OECD Guideline 471 (Bacterial Reverse Mutation Assay)	Yes	Acceptable	Salmonella typhimurium (as organism)	TA 1538			Not reported			no data	with	Negative			2014	9676
Amitrole	61-82-5	in vitro	Equivalent or similar to	OECD Guideline 471 (Bacterial Reverse Mutation Assay)	Yes	Acceptable	Salmonella typhimurium (as organism)	TA 1537			Not reported			no data	without	Negative			2014	9676
Amitrole	61-82-5	in vitro	Equivalent or similar to	OECD Guideline 471 (Bacterial Reverse Mutation Assay)	Yes	Acceptable	Salmonella typhimurium (as organism)	TA 98			Not reported			no data	with	Negative			2014	9676
Amitrole	61-82-5	in vitro	Equivalent or similar to	OECD Guideline 471 (Bacterial Reverse Mutation Assay)	Yes	Acceptable	Salmonella typhimurium (as organism)	TA 1535			Not reported			no data	without	Negative			2014	9676
Amitrole	61-82-5	in vitro	Equivalent or similar to	OECD Guideline 471 (Bacterial Reverse Mutation Assay)	Yes	Acceptable	Salmonella typhimurium (as organism)	TA 1537			Not reported			no data	with	Negative			2014	9676
Amitrole	61-82-5	in vitro	Equivalent or similar to	OECD Guideline 471 (Bacterial Reverse Mutation Assay)	Yes	Acceptable	Salmonella typhimurium (as organism)	TA 1535			Not reported			no data	with	Negative			2014	9676
Amitrole	61-82-5	in vitro	Equivalent or similar to	OECD Guideline 471 (Bacterial Reverse Mutation Assay)	Yes	Acceptable	Salmonella typhimurium (as organism)	TA 1538			Not reported			no data	without	Negative			2014	9676
Amitrole	61-82-5	in vitro	Equivalent or similar to	OECD Guideline 471 (Bacterial Reverse Mutation Assay)	Yes	Acceptable	Salmonella typhimurium (as organism)	TA 100			Not reported			no data	without	Negative			2014	9676
Amitrole	61-82-5	in vitro	Equivalent or similar to	OECD Guideline 471 (Bacterial Reverse Mutation Assay)	Yes	Acceptable	Salmonella typhimurium (as organism)	TA 98			Not reported			no data	without	Negative			2014	9676
Amitrole	61-82-5	in vitro	Equivalent or similar to	OECD Guideline 471 (Bacterial Reverse Mutation Assay)	Yes	Acceptable	Salmonella typhimurium (as organism)	TA 1537			Not reported			no data	with	Negative			2014	9715
Amitrole	61-82-5	in vitro	Equivalent or similar to	OECD Guideline 471 (Bacterial Reverse Mutation Assay)	Yes	Acceptable	Salmonella typhimurium (as organism)	TA 1537			Not reported			no data	without	Negative			2014	9715
Amitrole	61-82-5	in vitro	Equivalent or similar to	OECD Guideline 471 (Bacterial Reverse Mutation Assay)	Yes	Acceptable	Salmonella typhimurium (as organism)	TA 98			Not reported			no data	with	Negative			2014	9715
Amitrole	61-82-5	in vitro	Equivalent or similar to	OECD Guideline 471 (Bacterial Reverse Mutation Assay)	Yes	Acceptable	Salmonella typhimurium (as organism)	TA 98			Not reported			no data	without	Negative			2014	9715
Amitrole	61-82-5	in vitro	Equivalent or similar to	OECD Guideline 471 (Bacterial Reverse Mutation Assay)	Yes	Acceptable	Salmonella typhimurium (as organism)	TA 1538			Not reported			no data	with	Negative			2014	9715
Amitrole	61-82-5	in vitro	Equivalent or similar to	OECD Guideline 471 (Bacterial Reverse Mutation Assay)	Yes	Acceptable	Salmonella typhimurium (as organism)	TA 1535			Not reported			no data	with	Negative			2014	9715
Amitrole	61-82-5	in vitro	Equivalent or similar to	OECD Guideline 471 (Bacterial Reverse Mutation Assay)	Yes	Acceptable	Salmonella typhimurium (as organism)	TA 100			Not reported			no data	without	Negative			2014	9715
Amitrole	61-82-5	in vitro	Equivalent or similar to	OECD Guideline 471 (Bacterial Reverse Mutation Assay)	Yes	Acceptable	Salmonella typhimurium (as organism)	TA 100			Not reported			no data	with	Negative			2014	9715
Amitrole	61-82-5	in vitro	Equivalent or similar to	OECD Guideline 471 (Bacterial Reverse Mutation Assay)	Yes	Acceptable	Salmonella typhimurium (as organism)	TA 1535			Not reported			no data	without	Negative			2014	9715
Amitrole	61-82-5	in vitro	Equivalent or similar to	OECD Guideline 471 (Bacterial Reverse Mutation Assay)	Yes	Acceptable	Salmonella typhimurium (as organism)	TA 1538			Not reported			no data	without	Negative			2014	9715
Amitrole	61-82-5	in vitro	Equivalent or similar to	OECD Guideline 471 (Bacterial Reverse Mutation Assay)	Yes	Acceptable	Salmonella typhimurium (as organism)	TA 1535			Not reported			no data	with	Negative			2014	10438
Amitrole	61-82-5	in vitro	Equivalent or similar to	OECD Guideline 471 (Bacterial Reverse Mutation Assay)	Yes	Acceptable	Salmonella typhimurium (as organism)	TA 98			Not reported			no data	with	Negative			2014	10438
Amitrole	61-82-5	in vitro	Equivalent or similar to	OECD Guideline 471 (Bacterial Reverse Mutation Assay)	Yes	Acceptable	Salmonella typhimurium (as organism)	TA 1538			Not reported			no data	with	Negative			2014	10438
Amitrole	61-82-5	in vitro	Equivalent or similar to	OECD Guideline 471 (Bacterial Reverse Mutation Assay)	Yes	Acceptable	Salmonella typhimurium (as organism)	TA 100			Not reported			no data	with	Negative			2014	10438
Amitrole	61-82-5	in vitro	Equivalent or similar to	OECD Guideline 471 (Bacterial Reverse Mutation Assay)	Yes	Acceptable	Salmonella typhimurium (as organism)	TA 1537			Not reported			no data	with	Negative			2014	10438
Amitrole	61-82-5	in vitro	Equivalent or similar to	OECD Guideline 471 (Bacterial Reverse Mutation Assay)	Yes	Acceptable	Salmonella typhimurium (as organism)	TA 98			Not reported			no data	with	Positive			2014	10514
Amitrole	61-82-5	in vitro	Equivalent or similar to	OECD Guideline 471 (Bacterial Reverse Mutation Assay)	Yes	Acceptable	Salmonella typhimurium (as organism)	TA 100			Not reported			no data	with	Positive			2014	10514
Amitrole	61-82-5	in vitro	Equivalent or similar to	OECD Guideline 471 (Bacterial Reverse Mutation Assay)	Yes	Acceptable	Salmonella typhimurium (as organism)	TA 1535			Not reported			no data	with	Negative			2014	8592
Amitrole	61-82-5	in vitro	Equivalent or similar to	OECD Guideline 471 (Bacterial Reverse Mutation Assay)	Yes	Acceptable	Salmonella typhimurium (as organism)	TA 98			Not reported			no data	with	Negative			2014	8592
Amitrole	61-82-5	in vitro	Equivalent or similar to	OECD Guideline 471 (Bacterial Reverse Mutation Assay)	Yes	Acceptable	Salmonella typhimurium (as organism)	TA 1535			Not reported			no data	without	Negative			2014	8592
Amitrole	61-82-5	in vitro	Equivalent or similar to	OECD Guideline 471 (Bacterial Reverse Mutation Assay)	Yes	Acceptable	Salmonella typhimurium (as organism)	TA 100			Not reported			no data	without	Negative			2014	8592
Amitrole	61-82-5	in vitro	Equivalent or similar to	OECD Guideline 471 (Bacterial Reverse Mutation Assay)	Yes	Acceptable	Salmonella typhimurium (as organism)	TA 1537			Not reported			no data	without	Negative			2014	8592
Amitrole	61-82-5	in vitro	Equivalent or similar to	OECD Guideline 471 (Bacterial Reverse Mutation Assay)	Yes	Acceptable	Salmonella typhimurium (as organism)	TA 1538			Not reported			no data	without	Negative			2014	8592
Amitrole	61-82-5	in vitro	Equivalent or similar to	OECD Guideline 471 (Bacterial Reverse Mutation Assay)	Yes	Acceptable	Salmonella typhimurium (as organism)	TA 1537			Not reported			no data	with	Negative			2014	8592
Amitrole	61-82-5	in vitro	Equivalent or similar to	OECD Guideline 471 (Bacterial Reverse Mutation Assay)	Yes	Acceptable	Salmonella typhimurium (as organism)	TA 100			Not reported			no data	with	Negative			2014	8592
Amitrole	61-82-5	in vitro	Equivalent or similar to	OECD Guideline 471 (Bacterial Reverse Mutation Assay)	Yes	Acceptable	Salmonella typhimurium (as organism)	TA 98			Not reported			no data	without	Negative			2014	8592
Amitrole	61-82-5	in vitro	Equivalent or similar to	OECD Guideline 471 (Bacterial Reverse Mutation Assay)	Yes	Acceptable	Salmonella typhimurium (as organism)	TA 1538			Not reported			no data	with	Negative			2014	8592
Amitrole	61-82-5	in vitro	Equivalent or similar to	OECD Guideline 471 (Bacterial Reverse Mutation Assay)	Yes	Acceptable	Salmonella typhimurium (as organism)	TA 1537			Not reported			no data	without	Negative			2014	6009
Amitrole	61-82-5	in vitro	Equivalent or similar to	OECD Guideline 471 (Bacterial Reverse Mutation Assay)	Yes	Acceptable	Salmonella typhimurium (as organism)	TA 100			Not reported			no data	without	Negative			2014	6009
Amitrole	61-82-5	in vitro	Equivalent or similar to	OECD Guideline 471 (Bacterial Reverse Mutation Assay)	Yes	Acceptable	Salmonella typhimurium (as organism)	TA 1537			Not reported			no data	with	Negative			2014	6009
Amitrole	61-82-5	in vitro	Equivalent or similar to	OECD Guideline 471 (Bacterial Reverse Mutation Assay)	Yes	Acceptable	Salmonella typhimurium (as organism)	TA 1538			Not reported			no data	without	Negative			2014	6009
Amitrole	61-82-5	in vitro	Equivalent or similar to	OECD Guideline 471 (Bacterial Reverse Mutation Assay)	Yes	Acceptable	Salmonella typhimurium (as organism)	TA 1535			Not reported			no data	with	Negative			2014	6009
Amitrole	61-82-5	in vitro	Equivalent or similar to	OECD Guideline 471 (Bacterial Reverse Mutation Assay)	Yes	Acceptable	Salmonella typhimurium (as organism)	TA 1535			Not reported			no data	without	Negative			2014	6009
Amitrole	61-82-5	in vitro	Equivalent or similar to	OECD Guideline 471 (Bacterial Reverse Mutation Assay)	Yes	Acceptable	Salmonella typhimurium (as organism)	TA 100			Not reported			no data	with	Negative			2014	6009
Amitrole	61-82-5	in vitro	Equivalent or similar to	OECD Guideline 471 (Bacterial Reverse Mutation Assay)	Yes	Acceptable	Salmonella typhimurium (as organism)	TA 98			Not reported			no data	without	Negative			2014	6009
Amitrole	61-82-5	in vitro	Equivalent or similar to	OECD Guideline 471 (Bacterial Reverse Mutation Assay)	Yes	Acceptable	Salmonella typhimurium (as organism)	TA 98			Not reported			no data	with	Negative			2014	6009
Amitrole	61-82-5	in vitro	Equivalent or similar to	OECD Guideline 471 (Bacterial Reverse Mutation Assay)	Yes	Acceptable	Salmonella typhimurium (as organism)	TA 1538			Not reported			no data	with	Negative			2014	6009
Amitrole	61-82-5	in vitro	Equivalent or similar to	OECD Guideline 471 (Bacterial Reverse Mutation Assay)	No data	Acceptable	Salmonella typhimurium (as organism)	TA 1538			Not reported			no data	with	Negative			2014	6010
Amitrole	61-82-5	in vitro	Equivalent or similar to	OECD Guideline 471 (Bacterial Reverse Mutation Assay)	No data	Acceptable	Salmonella typhimurium (as organism)	TA 1537			Not reported			no data	with	Negative			2014	6010
Amitrole	61-82-5	in vitro	Equivalent or similar to	OECD Guideline 471 (Bacterial Reverse Mutation Assay)	No data	Acceptable	Salmonella typhimurium (as organism)	TA 100			Not reported			no data	with	Negative			2014	6010
Amitrole	61-82-5	in vitro	Equivalent or similar to	OECD Guideline 471 (Bacterial Reverse Mutation Assay)	No data	Acceptable	Salmonella typhimurium (as organism)	TA 100			Not reported			no data	without	Negative			2014	6010
Amitrole	61-82-5	in vitro	Equivalent or similar to	OECD Guideline 471 (Bacterial Reverse Mutation Assay)	No data	Acceptable	Salmonella typhimurium (as organism)	TA 98			Not reported			no data	with	Negative			2014	6010
Amitrole	61-82-5	in vitro	Equivalent or similar to	OECD Guideline 471 (Bacterial Reverse Mutation Assay)	No data	Acceptable	Salmonella typhimurium (as organism)	TA 1538			Not reported			no data	without	Negative			2014	6010
Amitrole	61-82-5	in vitro	Equivalent or similar to	OECD Guideline 471 (Bacterial Reverse Mutation Assay)	No data	Acceptable	Salmonella typhimurium (as organism)	TA 1535			Not reported			no data	with	Negative			2014	6010
Amitrole	61-82-5	in vitro	Equivalent or similar to	OECD Guideline 471 (Bacterial Reverse Mutation Assay)	No data	Acceptable	Salmonella typhimurium (as organism)	TA 1535			Not reported			no data	without	Negative			2014	6010
Amitrole	61-82-5	in vitro	Equivalent or similar to	OECD Guideline 471 (Bacterial Reverse Mutation Assay)	No data	Acceptable	Salmonella typhimurium (as organism)	TA 98			Not reported			no data	without	Negative			2014	6010
Amitrole	61-82-5	in vitro	Equivalent or similar to	OECD Guideline 471 (Bacterial Reverse Mutation Assay)	No data	Acceptable	Salmonella typhimurium (as organism)	TA 1537			Not reported			no data	without	Negative			2014	6010
Amitrole	61-82-5	in vitro	According to	OECD Guideline 471 (Bacterial Reverse Mutation Assay)	No	Acceptable	Salmonella typhimurium (as organism)	TA 98			Not reported			yes, concurrent vehicle	without	Negative			2014	10647
Amitrole	61-82-5	in vitro	According to	OECD Guideline 471 (Bacterial Reverse Mutation Assay)	No	Acceptable	Salmonella typhimurium (as organism)	TA 1535			Not reported			yes, concurrent vehicle	without	Negative			2014	10647
Amitrole	61-82-5	in vitro	According to	OECD Guideline 471 (Bacterial Reverse Mutation Assay)	No	Acceptable	Salmonella typhimurium (as organism)	TA 98			Not reported			yes, concurrent vehicle	with	Negative			2014	10647
Amitrole	61-82-5	in vitro	According to	OECD Guideline 471 (Bacterial Reverse Mutation Assay)	No	Acceptable	Salmonella typhimurium (as organism)	TA 100			Not reported			yes, concurrent vehicle	with	Negative			2014	10647
Amitrole	61-82-5	in vitro	According to	OECD Guideline 471 (Bacterial Reverse Mutation Assay)	No	Acceptable	Salmonella typhimurium (as organism)	TA 100			Not reported			yes, concurrent vehicle	without	Negative			2014	10647
Amitrole	61-82-5	in vitro	According to	OECD Guideline 471 (Bacterial Reverse Mutation Assay)	No	Acceptable	Salmonella typhimurium (as organism)	TA 1537			Not reported			yes, concurrent vehicle	without	Negative			2014	10647
Amitrole	61-82-5	in vitro	According to	OECD Guideline 471 (Bacterial Reverse Mutation Assay)	No	Acceptable	Salmonella typhimurium (as organism)	TA 1535			Not reported			yes, concurrent vehicle	with	Negative			2014	10647
Amitrole	61-82-5	in vitro	According to	OECD Guideline 471 (Bacterial Reverse Mutation Assay)	No	Acceptable	Salmonella typhimurium (as organism)	TA 1537			Not reported			yes, concurrent vehicle	with	Negative			2014	10647
Azadirachtin extract (Trifolio-M GmbH source)		in vitro	According to	OECD Guideline 473 (In vitro Mammalian Chromosome Aberration Test)	No	Acceptable	Human (as organism)	lymphocytes			Not reported			yes, concurrent vehicle	with	Positive			2011	10255
Azadirachtin extract (Trifolio-M GmbH source)		in vitro	According to	OECD Guideline 473 (In vitro Mammalian Chromosome Aberration Test)	No	Acceptable	Human (as organism)	lymphocytes			Not reported			yes, concurrent vehicle	without	Positive			2011	10255
Azadirachtin extract (Trifolio-M GmbH source)		in vitro	According to	OECD Guideline 476 (In vitro Mammalian Cell Gene Mutation Test)	No	Acceptable	Hamster (as animal)	CHO			Not reported			yes, concurrent vehicle	without	Negative			2011	5013
Azadirachtin extract (Trifolio-M GmbH source)		in vitro	According to	OECD Guideline 476 (In vitro Mammalian Cell Gene Mutation Test)	No	Acceptable	Hamster (as animal)	CHO			Not reported			yes, concurrent vehicle	with	Negative			2011	5013
Azadirachtin extract (Trifolio-M GmbH source)		in vivo	According to	OECD Guideline 474 (Mammalian Erythrocyte Micronucleus Test)	No	Acceptable	House mouse (as animal)	CD-1	10	Male/Female	oral: gavage	24	h	yes, concurrent vehicle	not applicable	Negative		direct evidence-cytotoxicity	2011	9068
Azadirachtin extract (Trifolio-M GmbH source)		in vivo	According to	OECD Guideline 474 (Mammalian Erythrocyte Micronucleus Test)	No	Acceptable	House mouse (as animal)	CD-1	10	Male/Female	oral: gavage	48	h	yes, concurrent vehicle	not applicable	Negative		direct evidence-cytotoxicity	2011	9068
Azadirachtin extract (Trifolio-M GmbH source)		in vivo	According to	OECD Guideline 474 (Mammalian Erythrocyte Micronucleus Test)	No	Acceptable	House mouse (as animal)	CD-1	10	Male/Female	oral: gavage	72	h	yes, concurrent vehicle	not applicable	Negative		direct evidence-cytotoxicity	2011	9068
Azadirachtin extract (Trifolio-M GmbH source)		in vitro	Equivalent or similar to	OECD Guideline 471 (Bacterial Reverse Mutation Assay)	Yes	Acceptable	Salmonella typhimurium (as organism)	TA 1538			Not reported			yes, concurrent vehicle	without	Negative			2011	7724
Azadirachtin extract (Trifolio-M GmbH source)		in vitro	Equivalent or similar to	OECD Guideline 471 (Bacterial Reverse Mutation Assay)	Yes	Acceptable	Salmonella typhimurium (as organism)	TA 100			Not reported			yes, concurrent vehicle	without	Negative			2011	7724
Azadirachtin extract (Trifolio-M GmbH source)		in vitro	Equivalent or similar to	OECD Guideline 471 (Bacterial Reverse Mutation Assay)	Yes	Acceptable	Salmonella typhimurium (as organism)	TA 1538			Not reported			yes, concurrent vehicle	with	Negative			2011	7724
Azadirachtin extract (Trifolio-M GmbH source)		in vitro	Equivalent or similar to	OECD Guideline 471 (Bacterial Reverse Mutation Assay)	Yes	Acceptable	Salmonella typhimurium (as organism)	TA 100			Not reported			yes, concurrent vehicle	with	Negative			2011	7724
Azadirachtin extract (Trifolio-M GmbH source)		in vitro	Equivalent or similar to	OECD Guideline 471 (Bacterial Reverse Mutation Assay)	Yes	Acceptable	Salmonella typhimurium (as organism)	TA 1537			Not reported			yes, concurrent vehicle	without	Negative			2011	7724
Azadirachtin extract (Trifolio-M GmbH source)		in vitro	Equivalent or similar to	OECD Guideline 471 (Bacterial Reverse Mutation Assay)	Yes	Acceptable	Salmonella typhimurium (as organism)	TA 1535			Not reported			yes, concurrent vehicle	with	Negative			2011	7724
Azadirachtin extract (Trifolio-M GmbH source)		in vitro	Equivalent or similar to	OECD Guideline 471 (Bacterial Reverse Mutation Assay)	Yes	Acceptable	Salmonella typhimurium (as organism)	TA 98			Not reported			yes, concurrent vehicle	without	Negative			2011	7724
Azadirachtin extract (Trifolio-M GmbH source)		in vitro	Equivalent or similar to	OECD Guideline 471 (Bacterial Reverse Mutation Assay)	Yes	Acceptable	Salmonella typhimurium (as organism)	TA 1537			Not reported			yes, concurrent vehicle	with	Negative			2011	7724
Azadirachtin extract (Trifolio-M GmbH source)		in vitro	Equivalent or similar to	OECD Guideline 471 (Bacterial Reverse Mutation Assay)	Yes	Acceptable	Salmonella typhimurium (as organism)	TA 1535			Not reported			yes, concurrent vehicle	without	Negative			2011	7724
Azadirachtin extract (Trifolio-M GmbH source)		in vitro	Equivalent or similar to	OECD Guideline 471 (Bacterial Reverse Mutation Assay)	Yes	Acceptable	Salmonella typhimurium (as organism)	TA 98			Not reported			yes, concurrent vehicle	with	Negative			2011	7724
Azadirachtin extract (Sipcam S.p.A source)		in vitro	According to	OECD Guideline 473 (In vitro Mammalian Chromosome Aberration Test)	No	Acceptable	Human (as organism)	lymphocytes			Not reported			yes, concurrent vehicle	with	Positive			2011	10249
Azadirachtin extract (Sipcam S.p.A source)		in vitro	According to	OECD Guideline 473 (In vitro Mammalian Chromosome Aberration Test)	No	Acceptable	Human (as organism)	lymphocytes			Not reported			yes, concurrent vehicle	without	Positive			2011	10249
Azadirachtin extract (Sipcam S.p.A source)		in vitro	According to	OECD Guideline 476 (In vitro Mammalian Cell Gene Mutation Test)	No	Acceptable	Hamster (as animal)	CHO			Not reported			yes, concurrent vehicle	with	Negative			2011	5016
Azadirachtin extract (Sipcam S.p.A source)		in vitro	According to	OECD Guideline 476 (In vitro Mammalian Cell Gene Mutation Test)	No	Acceptable	Hamster (as animal)	CHO			Not reported			yes, concurrent vehicle	without	Negative			2011	5016
Azadirachtin extract (Sipcam S.p.A source)		in vivo	According to	OECD Guideline 474 (Mammalian Erythrocyte Micronucleus Test)	No	Acceptable	House mouse (as animal)	CD-1	10	Male/Female	oral: gavage	72	h	yes, concurrent vehicle	not applicable	Negative		direct evidence-cytotoxicity$indirect evidence-systemic toxicity	2011	9067
Azadirachtin extract (Sipcam S.p.A source)		in vivo	According to	OECD Guideline 474 (Mammalian Erythrocyte Micronucleus Test)	No	Acceptable	House mouse (as animal)	CD-1	10	Male/Female	oral: gavage	48	h	yes, concurrent vehicle	not applicable	Negative		direct evidence-cytotoxicity$indirect evidence-systemic toxicity	2011	9067
Azadirachtin extract (Sipcam S.p.A source)		in vivo	According to	OECD Guideline 474 (Mammalian Erythrocyte Micronucleus Test)	No	Acceptable	House mouse (as animal)	CD-1	10	Male/Female	oral: gavage	24	h	yes, concurrent vehicle	not applicable	Negative		direct evidence-cytotoxicity$indirect evidence-systemic toxicity	2011	9067
Azadirachtin extract (Sipcam S.p.A source)		in vitro	Equivalent or similar to	OECD Guideline 471 (Bacterial Reverse Mutation Assay)	Yes	Acceptable	Salmonella typhimurium (as organism)	TA 1537			Not reported			yes, concurrent vehicle	with	Negative			2011	7723
Azadirachtin extract (Sipcam S.p.A source)		in vitro	Equivalent or similar to	OECD Guideline 471 (Bacterial Reverse Mutation Assay)	Yes	Acceptable	Salmonella typhimurium (as organism)	TA 1538			Not reported			yes, concurrent vehicle	without	Negative			2011	7723
Azadirachtin extract (Sipcam S.p.A source)		in vitro	Equivalent or similar to	OECD Guideline 471 (Bacterial Reverse Mutation Assay)	Yes	Acceptable	Salmonella typhimurium (as organism)	TA 100			Not reported			yes, concurrent vehicle	with	Negative			2011	7723
Azadirachtin extract (Sipcam S.p.A source)		in vitro	Equivalent or similar to	OECD Guideline 471 (Bacterial Reverse Mutation Assay)	Yes	Acceptable	Salmonella typhimurium (as organism)	TA 1535			Not reported			yes, concurrent vehicle	with	Negative			2011	7723
Azadirachtin extract (Sipcam S.p.A source)		in vitro	Equivalent or similar to	OECD Guideline 471 (Bacterial Reverse Mutation Assay)	Yes	Acceptable	Salmonella typhimurium (as organism)	TA 1537			Not reported			yes, concurrent vehicle	without	Negative			2011	7723
Azadirachtin extract (Sipcam S.p.A source)		in vitro	Equivalent or similar to	OECD Guideline 471 (Bacterial Reverse Mutation Assay)	Yes	Acceptable	Salmonella typhimurium (as organism)	TA 98			Not reported			yes, concurrent vehicle	with	Negative			2011	7723
Azadirachtin extract (Sipcam S.p.A source)		in vitro	Equivalent or similar to	OECD Guideline 471 (Bacterial Reverse Mutation Assay)	Yes	Acceptable	Salmonella typhimurium (as organism)	TA 1535			Not reported			yes, concurrent vehicle	without	Negative			2011	7723
Azadirachtin extract (Sipcam S.p.A source)		in vitro	Equivalent or similar to	OECD Guideline 471 (Bacterial Reverse Mutation Assay)	Yes	Acceptable	Salmonella typhimurium (as organism)	TA 1538			Not reported			yes, concurrent vehicle	with	Negative			2011	7723
Azadirachtin extract (Sipcam S.p.A source)		in vitro	Equivalent or similar to	OECD Guideline 471 (Bacterial Reverse Mutation Assay)	Yes	Acceptable	Salmonella typhimurium (as organism)	TA 98			Not reported			yes, concurrent vehicle	without	Negative			2011	7723
Azadirachtin extract (Sipcam S.p.A source)		in vitro	Equivalent or similar to	OECD Guideline 471 (Bacterial Reverse Mutation Assay)	Yes	Acceptable	Salmonella typhimurium (as organism)	TA 100			Not reported			yes, concurrent vehicle	without	Negative			2011	7723
Azadirachtin extract (Mitsui AgriScience International S.A/B.V source)		in vitro	According to	OECD Guideline 473 (In vitro Mammalian Chromosome Aberration Test)	No	Acceptable	Human (as organism)	lymphocytes			Not reported			yes, concurrent vehicle	with	Negative			2011	10250
Azadirachtin extract (Mitsui AgriScience International S.A/B.V source)		in vitro	According to	OECD Guideline 473 (In vitro Mammalian Chromosome Aberration Test)	No	Acceptable	Human (as organism)	lymphocytes			Not reported			yes, concurrent vehicle	without	Positive			2011	10250
Azadirachtin extract (Mitsui AgriScience International S.A/B.V source)		in vitro	Equivalent or similar to	OECD Guideline 471 (Bacterial Reverse Mutation Assay)	Yes	Acceptable	Salmonella typhimurium (as organism)	TA 98			Not reported			yes, concurrent vehicle	with	Negative			2011	5208
Azadirachtin extract (Mitsui AgriScience International S.A/B.V source)		in vitro	Equivalent or similar to	OECD Guideline 471 (Bacterial Reverse Mutation Assay)	Yes	Acceptable	Salmonella typhimurium (as organism)	TA 1537			Not reported			yes, concurrent vehicle	without	Negative			2011	5208
Azadirachtin extract (Mitsui AgriScience International S.A/B.V source)		in vitro	Equivalent or similar to	OECD Guideline 471 (Bacterial Reverse Mutation Assay)	Yes	Acceptable	Salmonella typhimurium (as organism)	TA 1535			Not reported			yes, concurrent vehicle	without	Negative			2011	5208
Azadirachtin extract (Mitsui AgriScience International S.A/B.V source)		in vitro	Equivalent or similar to	OECD Guideline 471 (Bacterial Reverse Mutation Assay)	Yes	Acceptable	Salmonella typhimurium (as organism)	TA 100			Not reported			yes, concurrent vehicle	without	Negative			2011	5208
Azadirachtin extract (Mitsui AgriScience International S.A/B.V source)		in vitro	Equivalent or similar to	OECD Guideline 471 (Bacterial Reverse Mutation Assay)	Yes	Acceptable	Salmonella typhimurium (as organism)	TA 1537			Not reported			yes, concurrent vehicle	with	Negative			2011	5208
Azadirachtin extract (Mitsui AgriScience International S.A/B.V source)		in vitro	Equivalent or similar to	OECD Guideline 471 (Bacterial Reverse Mutation Assay)	Yes	Acceptable	Salmonella typhimurium (as organism)	TA 98			Not reported			yes, concurrent vehicle	without	Negative			2011	5208
Azadirachtin extract (Mitsui AgriScience International S.A/B.V source)		in vitro	Equivalent or similar to	OECD Guideline 471 (Bacterial Reverse Mutation Assay)	Yes	Acceptable	Salmonella typhimurium (as organism)	TA 1535			Not reported			yes, concurrent vehicle	with	Negative			2011	5208
Azadirachtin extract (Mitsui AgriScience International S.A/B.V source)		in vitro	Equivalent or similar to	OECD Guideline 471 (Bacterial Reverse Mutation Assay)	Yes	Acceptable	Salmonella typhimurium (as organism)	TA 1538			Not reported			yes, concurrent vehicle	with	Negative			2011	5208
Azadirachtin extract (Mitsui AgriScience International S.A/B.V source)		in vitro	Equivalent or similar to	OECD Guideline 471 (Bacterial Reverse Mutation Assay)	Yes	Acceptable	Salmonella typhimurium (as organism)	TA 1538			Not reported			yes, concurrent vehicle	without	Negative			2011	5208
Azadirachtin extract (Mitsui AgriScience International S.A/B.V source)		in vitro	Equivalent or similar to	OECD Guideline 471 (Bacterial Reverse Mutation Assay)	Yes	Acceptable	Salmonella typhimurium (as organism)	TA 100			Not reported			yes, concurrent vehicle	with	Negative			2011	5208
Azadirachtin extract (Mitsui AgriScience International S.A/B.V source)		in vitro	Equivalent or similar to	OECD Guideline 476 (In vitro Mammalian Cell Gene Mutation Test)	Yes	Acceptable	House mouse (as animal)	lymphoma L5178Y cells			Not reported			yes, concurrent vehicle	with	Negative	no information		2011	5623
Azadirachtin extract (Mitsui AgriScience International S.A/B.V source)		in vitro	Equivalent or similar to	OECD Guideline 476 (In vitro Mammalian Cell Gene Mutation Test)	Yes	Acceptable	House mouse (as animal)	lymphoma L5178Y cells			Not reported			yes, concurrent vehicle	with	Negative	no information		2011	5623
Azadirachtin extract (Mitsui AgriScience International S.A/B.V source)		in vivo	According to	OECD Guideline 474 (Mammalian Erythrocyte Micronucleus Test)	No	Acceptable	House mouse (as animal)	ICR	10	Male/Female	oral: unspecified	24	h	yes, concurrent vehicle	not applicable	Negative		no evidence	2011	8660
Azadirachtin extract (Mitsui AgriScience International S.A/B.V source)		in vivo	According to	OECD Guideline 474 (Mammalian Erythrocyte Micronucleus Test)	No	Acceptable	House mouse (as animal)	ICR	10	Male/Female	oral: unspecified	72	h	yes, concurrent vehicle	not applicable	Negative		no evidence	2011	8660
Azadirachtin extract (Mitsui AgriScience International S.A/B.V source)		in vivo	According to	OECD Guideline 474 (Mammalian Erythrocyte Micronucleus Test)	No	Acceptable	House mouse (as animal)	ICR	10	Male/Female	oral: unspecified	48	h	yes, concurrent vehicle	not applicable	Negative		no evidence	2011	8660
2-Amino-4,6-dimethoxypyrimidine	36315-01-2	in vitro	According to	OECD Guideline 471 (Bacterial Reverse Mutation Assay)	No	Acceptable	Escherichia coli (as organism)	WP2 uvr A pKM 101			Not reported			yes, concurrent vehicle	with	Negative			2010	5270
2-Amino-4,6-dimethoxypyrimidine	36315-01-2	in vitro	According to	OECD Guideline 471 (Bacterial Reverse Mutation Assay)	No	Acceptable	Escherichia coli (as organism)	WP2 uvr A pKM 101			Not reported			yes, concurrent vehicle	without	Negative			2010	5270
2-Amino-4,6-dimethoxypyrimidine	36315-01-2	in vitro	According to	OECD Guideline 471 (Bacterial Reverse Mutation Assay)	No	Acceptable	Salmonella typhimurium (as organism)	TA 100			Not reported			yes, concurrent vehicle	without	Negative			2010	5270
2-Amino-4,6-dimethoxypyrimidine	36315-01-2	in vitro	According to	OECD Guideline 471 (Bacterial Reverse Mutation Assay)	No	Acceptable	Salmonella typhimurium (as organism)	TA 100			Not reported			yes, concurrent vehicle	with	Negative			2010	5270
2-Amino-4,6-dimethoxypyrimidine	36315-01-2	in vitro	According to	OECD Guideline 471 (Bacterial Reverse Mutation Assay)	No	Acceptable	Salmonella typhimurium (as organism)	TA 1535			Not reported			yes, concurrent vehicle	with	Negative			2010	5270
2-Amino-4,6-dimethoxypyrimidine	36315-01-2	in vitro	According to	OECD Guideline 471 (Bacterial Reverse Mutation Assay)	No	Acceptable	Salmonella typhimurium (as organism)	TA 98			Not reported			yes, concurrent vehicle	without	Negative			2010	5270
2-Amino-4,6-dimethoxypyrimidine	36315-01-2	in vitro	According to	OECD Guideline 471 (Bacterial Reverse Mutation Assay)	No	Acceptable	Salmonella typhimurium (as organism)	TA 98			Not reported			yes, concurrent vehicle	with	Negative			2010	5270
2-Amino-4,6-dimethoxypyrimidine	36315-01-2	in vitro	According to	OECD Guideline 471 (Bacterial Reverse Mutation Assay)	No	Acceptable	Salmonella typhimurium (as organism)	TA 1535			Not reported			yes, concurrent vehicle	without	Negative			2010	5270
2-Amino-4,6-dimethoxypyrimidine	36315-01-2	in vitro	According to	OECD Guideline 471 (Bacterial Reverse Mutation Assay)	No	Acceptable	Salmonella typhimurium (as organism)	TA 97			Not reported			yes, concurrent vehicle	with	Negative			2010	5270
2-Amino-4,6-dimethoxypyrimidine	36315-01-2	in vitro	According to	OECD Guideline 471 (Bacterial Reverse Mutation Assay)	No	Acceptable	Salmonella typhimurium (as organism)	TA 97			Not reported			yes, concurrent vehicle	without	Negative			2010	5270
Azimsulfuron	120162-55-2	in vitro	According to	OECD Guideline 471 (Bacterial Reverse Mutation Assay)	No	Acceptable	Escherichia coli (as organism)	WP2			Not reported			yes	without	Negative			2010	10657
Azimsulfuron	120162-55-2	in vitro	According to	OECD Guideline 471 (Bacterial Reverse Mutation Assay)	No	Acceptable	Escherichia coli (as organism)	WP2			Not reported			yes	with	Negative			2010	10657
Azimsulfuron	120162-55-2	in vitro	According to	OECD Guideline 473 (In vitro Mammalian Chromosome Aberration Test)	No	Acceptable	Hamster (as animal)	CHO			Not reported			yes, concurrent vehicle	with	Negative			2010	9847
Azimsulfuron	120162-55-2	in vitro	According to	OECD Guideline 473 (In vitro Mammalian Chromosome Aberration Test)	No	Acceptable	Hamster (as animal)	CHO			Not reported			yes, concurrent vehicle	without	Negative			2010	9847
Azimsulfuron	120162-55-2	in vitro	According to	OECD Guideline 476 (In vitro Mammalian Cell Gene Mutation Test)	No	Acceptable	Hamster (as animal)	CHO			Not reported			yes	without	Negative			2010	6886
Azimsulfuron	120162-55-2	in vitro	According to	OECD Guideline 476 (In vitro Mammalian Cell Gene Mutation Test)	No	Acceptable	Hamster (as animal)	CHO			Not reported			yes	with	Negative			2010	6886
Azimsulfuron	120162-55-2	in vivo	According to	OECD Guideline 474 (Mammalian Erythrocyte Micronucleus Test)	No	Acceptable	House mouse (as animal)	CD-1	10	Male/Female	oral: gavage	48	h	yes, concurrent vehicle	not applicable	Negative		direct evidence-cytotoxicity$indirect evidence-systemic toxicity	2010	6972
Azimsulfuron	120162-55-2	in vivo	According to	OECD Guideline 474 (Mammalian Erythrocyte Micronucleus Test)	No	Acceptable	House mouse (as animal)	CD-1	10	Male/Female	oral: gavage	24	h	yes, concurrent vehicle	not applicable	Negative		direct evidence-cytotoxicity$indirect evidence-systemic toxicity	2010	6972
Azimsulfuron	120162-55-2	in vivo	According to	OECD Guideline 474 (Mammalian Erythrocyte Micronucleus Test)	No	Acceptable	House mouse (as animal)	CD-1	10	Male/Female	oral: gavage	72	h	yes, concurrent vehicle	not applicable	Negative		direct evidence-cytotoxicity$indirect evidence-systemic toxicity	2010	6972
Azimsulfuron	120162-55-2	in vitro	According to	OECD Guideline 471 (Bacterial Reverse Mutation Assay)	No	Acceptable	Salmonella typhimurium (as organism)	TA 98			Not reported			yes	with	Negative			2010	10657
Azimsulfuron	120162-55-2	in vitro	According to	OECD Guideline 471 (Bacterial Reverse Mutation Assay)	No	Acceptable	Salmonella typhimurium (as organism)	TA 98			Not reported			yes	without	Negative			2010	10657
Azimsulfuron	120162-55-2	in vitro	According to	OECD Guideline 471 (Bacterial Reverse Mutation Assay)	No	Acceptable	Salmonella typhimurium (as organism)	TA 1537			Not reported			yes	with	Negative			2010	10657
Azimsulfuron	120162-55-2	in vitro	According to	OECD Guideline 471 (Bacterial Reverse Mutation Assay)	No	Acceptable	Salmonella typhimurium (as organism)	TA 1535			Not reported			yes	with	Negative			2010	10657
Azimsulfuron	120162-55-2	in vitro	According to	OECD Guideline 471 (Bacterial Reverse Mutation Assay)	No	Acceptable	Salmonella typhimurium (as organism)	TA 1537			Not reported			yes	without	Negative			2010	10657
Azimsulfuron	120162-55-2	in vitro	According to	OECD Guideline 471 (Bacterial Reverse Mutation Assay)	No	Acceptable	Salmonella typhimurium (as organism)	TA 1535			Not reported			yes	without	Negative			2010	10657
Azimsulfuron	120162-55-2	in vitro	According to	OECD Guideline 471 (Bacterial Reverse Mutation Assay)	No	Acceptable	Salmonella typhimurium (as organism)	TA 100			Not reported			yes	without	Negative			2010	10657
Azimsulfuron	120162-55-2	in vitro	According to	OECD Guideline 471 (Bacterial Reverse Mutation Assay)	No	Acceptable	Salmonella typhimurium (as organism)	TA 100			Not reported			yes	with	Negative			2010	10657
N-[[(4-hydroxy-6-methoxypyrimidin-2-yl)amino]carbonyl]-1-methyl-4-(2-methyl-2H-tetrazol-5-yl)-1H-pyrazole-5-sulfonamide		in vitro	According to	OECD Guideline 471 (Bacterial Reverse Mutation Assay)	No	Acceptable	Escherichia coli (as organism)	WP2 uvr A pKM 101			Not reported			yes	with	Negative			2010	5271
N-[[(4-hydroxy-6-methoxypyrimidin-2-yl)amino]carbonyl]-1-methyl-4-(2-methyl-2H-tetrazol-5-yl)-1H-pyrazole-5-sulfonamide		in vitro	According to	OECD Guideline 471 (Bacterial Reverse Mutation Assay)	No	Acceptable	Escherichia coli (as organism)	WP2 uvr A pKM 101			Not reported			yes, concurrent vehicle	without	Negative			2010	5271
N-[[(4-hydroxy-6-methoxypyrimidin-2-yl)amino]carbonyl]-1-methyl-4-(2-methyl-2H-tetrazol-5-yl)-1H-pyrazole-5-sulfonamide		in vitro	According to	OECD Guideline 471 (Bacterial Reverse Mutation Assay)	No	Acceptable	Salmonella typhimurium (as organism)	TA 98			Not reported			yes, concurrent vehicle	with	Negative			2010	5271
N-[[(4-hydroxy-6-methoxypyrimidin-2-yl)amino]carbonyl]-1-methyl-4-(2-methyl-2H-tetrazol-5-yl)-1H-pyrazole-5-sulfonamide		in vitro	According to	OECD Guideline 471 (Bacterial Reverse Mutation Assay)	No	Acceptable	Salmonella typhimurium (as organism)	TA 97			Not reported			yes, concurrent vehicle	with	Negative			2010	5271
N-[[(4-hydroxy-6-methoxypyrimidin-2-yl)amino]carbonyl]-1-methyl-4-(2-methyl-2H-tetrazol-5-yl)-1H-pyrazole-5-sulfonamide		in vitro	According to	OECD Guideline 471 (Bacterial Reverse Mutation Assay)	No	Acceptable	Salmonella typhimurium (as organism)	TA 98			Not reported			yes, concurrent vehicle	without	Negative			2010	5271
N-[[(4-hydroxy-6-methoxypyrimidin-2-yl)amino]carbonyl]-1-methyl-4-(2-methyl-2H-tetrazol-5-yl)-1H-pyrazole-5-sulfonamide		in vitro	According to	OECD Guideline 471 (Bacterial Reverse Mutation Assay)	No	Acceptable	Salmonella typhimurium (as organism)	TA 100			Not reported			yes	with	Negative			2010	5271
N-[[(4-hydroxy-6-methoxypyrimidin-2-yl)amino]carbonyl]-1-methyl-4-(2-methyl-2H-tetrazol-5-yl)-1H-pyrazole-5-sulfonamide		in vitro	According to	OECD Guideline 471 (Bacterial Reverse Mutation Assay)	No	Acceptable	Salmonella typhimurium (as organism)	TA 97			Not reported			yes, concurrent vehicle	without	Negative			2010	5271
N-[[(4-hydroxy-6-methoxypyrimidin-2-yl)amino]carbonyl]-1-methyl-4-(2-methyl-2H-tetrazol-5-yl)-1H-pyrazole-5-sulfonamide		in vitro	According to	OECD Guideline 471 (Bacterial Reverse Mutation Assay)	No	Acceptable	Salmonella typhimurium (as organism)	TA 1535			Not reported			yes	with	Negative			2010	5271
N-[[(4-hydroxy-6-methoxypyrimidin-2-yl)amino]carbonyl]-1-methyl-4-(2-methyl-2H-tetrazol-5-yl)-1H-pyrazole-5-sulfonamide		in vitro	According to	OECD Guideline 471 (Bacterial Reverse Mutation Assay)	No	Acceptable	Salmonella typhimurium (as organism)	TA 100			Not reported			yes, concurrent vehicle	without	Negative			2010	5271
N-[[(4-hydroxy-6-methoxypyrimidin-2-yl)amino]carbonyl]-1-methyl-4-(2-methyl-2H-tetrazol-5-yl)-1H-pyrazole-5-sulfonamide		in vitro	According to	OECD Guideline 471 (Bacterial Reverse Mutation Assay)	No	Acceptable	Salmonella typhimurium (as organism)	TA 1535			Not reported			yes, concurrent vehicle	without	Negative			2010	5271
1-methyl-4-(2-methyl-2H-tetrazol-5-yl)-1H-pyrazole-5-sulfonamide		in vitro	According to	OECD Guideline 471 (Bacterial Reverse Mutation Assay)	No	Acceptable	Escherichia coli (as organism)	WP2 uvr A pKM 101			Not reported			yes	with	Negative			2010	5254
1-methyl-4-(2-methyl-2H-tetrazol-5-yl)-1H-pyrazole-5-sulfonamide		in vitro	According to	OECD Guideline 471 (Bacterial Reverse Mutation Assay)	No	Acceptable	Escherichia coli (as organism)	WP2 uvr A pKM 101			Not reported			yes, concurrent vehicle	without	Negative			2010	5254
1-methyl-4-(2-methyl-2H-tetrazol-5-yl)-1H-pyrazole-5-sulfonamide		in vitro	According to	OECD Guideline 471 (Bacterial Reverse Mutation Assay)	No	Acceptable	Salmonella typhimurium (as organism)	TA 100			Not reported			yes, concurrent vehicle	without	Negative			2010	5254
1-methyl-4-(2-methyl-2H-tetrazol-5-yl)-1H-pyrazole-5-sulfonamide		in vitro	According to	OECD Guideline 471 (Bacterial Reverse Mutation Assay)	No	Acceptable	Salmonella typhimurium (as organism)	TA 1535			Not reported			yes	with	Negative			2010	5254
1-methyl-4-(2-methyl-2H-tetrazol-5-yl)-1H-pyrazole-5-sulfonamide		in vitro	According to	OECD Guideline 471 (Bacterial Reverse Mutation Assay)	No	Acceptable	Salmonella typhimurium (as organism)	TA 100			Not reported			yes	with	Negative			2010	5254
1-methyl-4-(2-methyl-2H-tetrazol-5-yl)-1H-pyrazole-5-sulfonamide		in vitro	According to	OECD Guideline 471 (Bacterial Reverse Mutation Assay)	No	Acceptable	Salmonella typhimurium (as organism)	TA 98			Not reported			yes	with	Negative			2010	5254
1-methyl-4-(2-methyl-2H-tetrazol-5-yl)-1H-pyrazole-5-sulfonamide		in vitro	According to	OECD Guideline 471 (Bacterial Reverse Mutation Assay)	No	Acceptable	Salmonella typhimurium (as organism)	TA 97			Not reported			yes, concurrent vehicle	without	Negative			2010	5254
1-methyl-4-(2-methyl-2H-tetrazol-5-yl)-1H-pyrazole-5-sulfonamide		in vitro	According to	OECD Guideline 471 (Bacterial Reverse Mutation Assay)	No	Acceptable	Salmonella typhimurium (as organism)	TA 97			Not reported			yes, concurrent vehicle	with	Negative			2010	5254
1-methyl-4-(2-methyl-2H-tetrazol-5-yl)-1H-pyrazole-5-sulfonamide		in vitro	According to	OECD Guideline 471 (Bacterial Reverse Mutation Assay)	No	Acceptable	Salmonella typhimurium (as organism)	TA 1535			Not reported			yes, concurrent vehicle	without	Negative			2010	5254
1-methyl-4-(2-methyl-2H-tetrazol-5-yl)-1H-pyrazole-5-sulfonamide		in vitro	According to	OECD Guideline 471 (Bacterial Reverse Mutation Assay)	No	Acceptable	Salmonella typhimurium (as organism)	TA 98			Not reported			yes, concurrent vehicle	without	Negative			2010	5254
IN-E6758		in vivo	According to	OECD Guideline 474 (Mammalian Erythrocyte Micronucleus Test)	No	Acceptable	House mouse (as animal)	Swiss	10	Male/Female	intraperitoneal	48	h	yes, concurrent vehicle	not applicable	Negative		no evidence	2010	10908
IN-E6758		in vivo	According to	OECD Guideline 474 (Mammalian Erythrocyte Micronucleus Test)	No	Acceptable	House mouse (as animal)	Swiss	10	Male/Female	intraperitoneal	24	h	yes, concurrent vehicle	not applicable	Negative		no evidence	2010	10908
IN-E6758		in vivo	According to	OECD Guideline 474 (Mammalian Erythrocyte Micronucleus Test)	No	Acceptable	House mouse (as animal)	Swiss	10	Male/Female	intraperitoneal	72	h	yes, concurrent vehicle	not applicable	Negative		no evidence	2010	10908
Azoxystrobin	131860-33-8	in vitro	According to	OECD Guideline 471 (Bacterial Reverse Mutation Assay)	No	Acceptable	Escherichia coli (as organism)	WP2			Not reported			yes, concurrent vehicle	without	Negative			2010	5499
Azoxystrobin	131860-33-8	in vitro	According to	OECD Guideline 471 (Bacterial Reverse Mutation Assay)	No	Acceptable	Escherichia coli (as organism)	WP2 uvr A			Not reported			yes, concurrent vehicle	without	Negative			2010	5499
Azoxystrobin	131860-33-8	in vitro	According to	OECD Guideline 471 (Bacterial Reverse Mutation Assay)	No	Acceptable	Escherichia coli (as organism)	WP2 uvr A			Not reported			yes, concurrent vehicle	with	Negative			2010	5499
Azoxystrobin	131860-33-8	in vitro	According to	OECD Guideline 471 (Bacterial Reverse Mutation Assay)	No	Acceptable	Escherichia coli (as organism)	WP2			Not reported			yes, concurrent vehicle	with	Negative			2010	5499
Azoxystrobin	131860-33-8	in vivo	According to	OECD Guideline 474 (Mammalian Erythrocyte Micronucleus Test)	No	Acceptable	House mouse (as animal)	C57BL	10	Male/Female	oral: unspecified	48	h	yes, concurrent vehicle	not applicable	Negative		direct evidence-cytotoxicity$indirect evidence-systemic toxicity	2010	7740
Azoxystrobin	131860-33-8	in vivo	According to	OECD Guideline 474 (Mammalian Erythrocyte Micronucleus Test)	No	Acceptable	House mouse (as animal)	C57BL	10	Male/Female	oral: unspecified	24	h	yes, concurrent vehicle	not applicable	Negative		direct evidence-cytotoxicity$indirect evidence-systemic toxicity	2010	7740
Azoxystrobin	131860-33-8	in vitro	According to	OECD Guideline 476 (In vitro Mammalian Cell Gene Mutation Test)	No	Acceptable	House mouse (as animal)	lymphoma L5178Y cells			Not reported			yes, concurrent vehicle	without	Positive	small colonies		2010	5524
Azoxystrobin	131860-33-8	in vitro	According to	OECD Guideline 476 (In vitro Mammalian Cell Gene Mutation Test)	No	Acceptable	House mouse (as animal)	lymphoma L5178Y cells			Not reported			yes, concurrent vehicle	with	Positive	small colonies		2010	5524
Azoxystrobin	131860-33-8	in vitro	Equivalent or similar to	OECD Guideline 473 (In vitro Mammalian Chromosome Aberration Test)	Yes	Acceptable	Human (as organism)	lymphocytes			Not reported			yes, concurrent vehicle	with	Positive			2010	6748
Azoxystrobin	131860-33-8	in vitro	Equivalent or similar to	OECD Guideline 473 (In vitro Mammalian Chromosome Aberration Test)	Yes	Acceptable	Human (as organism)	lymphocytes			Not reported			yes, concurrent vehicle	without	Positive			2010	6748
Azoxystrobin	131860-33-8	in vivo	According to	OECD Guideline 486 (Unscheduled DNA Synthesis (UDS) Test with Mammalian Liver Cells in vivo)	No	Acceptable	Rat (as animal)	Sprague-Dawley		Male	oral: gavage	2	h	yes, concurrent vehicle	not applicable	Negative			2010	7994
Azoxystrobin	131860-33-8	in vivo	According to	OECD Guideline 486 (Unscheduled DNA Synthesis (UDS) Test with Mammalian Liver Cells in vivo)	No	Acceptable	Rat (as animal)	Sprague-Dawley		Male	oral: gavage	16	h	yes, concurrent vehicle	not applicable	Negative			2010	7994
Azoxystrobin	131860-33-8	in vitro	According to	OECD Guideline 471 (Bacterial Reverse Mutation Assay)	No	Acceptable	Salmonella typhimurium (as organism)	TA 1537			Not reported			yes, concurrent vehicle	with	Negative			2010	5499
Azoxystrobin	131860-33-8	in vitro	According to	OECD Guideline 471 (Bacterial Reverse Mutation Assay)	No	Acceptable	Salmonella typhimurium (as organism)	TA 100			Not reported			yes, concurrent vehicle	without	Negative			2010	5499
Azoxystrobin	131860-33-8	in vitro	According to	OECD Guideline 471 (Bacterial Reverse Mutation Assay)	No	Acceptable	Salmonella typhimurium (as organism)	TA 100			Not reported			yes, concurrent vehicle	with	Negative			2010	5499
Azoxystrobin	131860-33-8	in vitro	According to	OECD Guideline 471 (Bacterial Reverse Mutation Assay)	No	Acceptable	Salmonella typhimurium (as organism)	TA 1535			Not reported			yes, concurrent vehicle	without	Negative			2010	5499
Azoxystrobin	131860-33-8	in vitro	According to	OECD Guideline 471 (Bacterial Reverse Mutation Assay)	No	Acceptable	Salmonella typhimurium (as organism)	TA 1535			Not reported			yes, concurrent vehicle	with	Negative			2010	5499
Azoxystrobin	131860-33-8	in vitro	According to	OECD Guideline 471 (Bacterial Reverse Mutation Assay)	No	Acceptable	Salmonella typhimurium (as organism)	TA 98			Not reported			yes, concurrent vehicle	with	Negative			2010	5499
Azoxystrobin	131860-33-8	in vitro	According to	OECD Guideline 471 (Bacterial Reverse Mutation Assay)	No	Acceptable	Salmonella typhimurium (as organism)	TA 98			Not reported			yes, concurrent vehicle	without	Negative			2010	5499
Azoxystrobin	131860-33-8	in vitro	According to	OECD Guideline 471 (Bacterial Reverse Mutation Assay)	No	Acceptable	Salmonella typhimurium (as organism)	TA 1537			Not reported			yes, concurrent vehicle	without	Negative			2010	5499
(2E)-2-(2-{[6-(2-cyanophenoxy)pyrimidin-4-yl]oxy}phenyl)-3-methoxyprop-2-enoic acid		in vitro	According to	OECD Guideline 471 (Bacterial Reverse Mutation Assay)	No	Acceptable	Escherichia coli (as organism)	WP2			Not reported			yes, concurrent vehicle	with	Negative			2010	5473
(2E)-2-(2-{[6-(2-cyanophenoxy)pyrimidin-4-yl]oxy}phenyl)-3-methoxyprop-2-enoic acid		in vitro	According to	OECD Guideline 471 (Bacterial Reverse Mutation Assay)	No	Acceptable	Escherichia coli (as organism)	WP2 uvr A			Not reported			yes, concurrent vehicle	without	Negative			2010	5473
(2E)-2-(2-{[6-(2-cyanophenoxy)pyrimidin-4-yl]oxy}phenyl)-3-methoxyprop-2-enoic acid		in vitro	According to	OECD Guideline 471 (Bacterial Reverse Mutation Assay)	No	Acceptable	Escherichia coli (as organism)	WP2 uvr A			Not reported			yes, concurrent vehicle	with	Negative			2010	5473
(2E)-2-(2-{[6-(2-cyanophenoxy)pyrimidin-4-yl]oxy}phenyl)-3-methoxyprop-2-enoic acid		in vitro	According to	OECD Guideline 471 (Bacterial Reverse Mutation Assay)	No	Acceptable	Escherichia coli (as organism)	WP2			Not reported			yes, concurrent vehicle	without	Negative			2010	5473
(2E)-2-(2-{[6-(2-cyanophenoxy)pyrimidin-4-yl]oxy}phenyl)-3-methoxyprop-2-enoic acid		in vitro	According to	OECD Guideline 471 (Bacterial Reverse Mutation Assay)	No	Acceptable	Salmonella typhimurium (as organism)	TA 1537			Not reported			yes, concurrent vehicle	without	Negative			2010	5473
(2E)-2-(2-{[6-(2-cyanophenoxy)pyrimidin-4-yl]oxy}phenyl)-3-methoxyprop-2-enoic acid		in vitro	According to	OECD Guideline 471 (Bacterial Reverse Mutation Assay)	No	Acceptable	Salmonella typhimurium (as organism)	TA 100			Not reported			yes, concurrent vehicle	without	Negative			2010	5473
(2E)-2-(2-{[6-(2-cyanophenoxy)pyrimidin-4-yl]oxy}phenyl)-3-methoxyprop-2-enoic acid		in vitro	According to	OECD Guideline 471 (Bacterial Reverse Mutation Assay)	No	Acceptable	Salmonella typhimurium (as organism)	TA 98			Not reported			yes, concurrent vehicle	with	Negative			2010	5473
(2E)-2-(2-{[6-(2-cyanophenoxy)pyrimidin-4-yl]oxy}phenyl)-3-methoxyprop-2-enoic acid		in vitro	According to	OECD Guideline 471 (Bacterial Reverse Mutation Assay)	No	Acceptable	Salmonella typhimurium (as organism)	TA 1535			Not reported			yes, concurrent vehicle	with	Negative			2010	5473
(2E)-2-(2-{[6-(2-cyanophenoxy)pyrimidin-4-yl]oxy}phenyl)-3-methoxyprop-2-enoic acid		in vitro	According to	OECD Guideline 471 (Bacterial Reverse Mutation Assay)	No	Acceptable	Salmonella typhimurium (as organism)	TA 100			Not reported			yes, concurrent vehicle	with	Negative			2010	5473
(2E)-2-(2-{[6-(2-cyanophenoxy)pyrimidin-4-yl]oxy}phenyl)-3-methoxyprop-2-enoic acid		in vitro	According to	OECD Guideline 471 (Bacterial Reverse Mutation Assay)	No	Acceptable	Salmonella typhimurium (as organism)	TA 98			Not reported			yes, concurrent vehicle	without	Negative			2010	5473
(2E)-2-(2-{[6-(2-cyanophenoxy)pyrimidin-4-yl]oxy}phenyl)-3-methoxyprop-2-enoic acid		in vitro	According to	OECD Guideline 471 (Bacterial Reverse Mutation Assay)	No	Acceptable	Salmonella typhimurium (as organism)	TA 1535			Not reported			yes, concurrent vehicle	without	Negative			2010	5473
(2E)-2-(2-{[6-(2-cyanophenoxy)pyrimidin-4-yl]oxy}phenyl)-3-methoxyprop-2-enoic acid		in vitro	According to	OECD Guideline 471 (Bacterial Reverse Mutation Assay)	No	Acceptable	Salmonella typhimurium (as organism)	TA 1537			Not reported			yes, concurrent vehicle	with	Negative			2010	5473
2-[6-(2-cyanophenoxy)pyrimidin-4-yloxy]benzoic acid		in vitro	According to	OECD Guideline 471 (Bacterial Reverse Mutation Assay)	No	Acceptable	Escherichia coli (as organism)	WP2 uvr A			Not reported			no data	with	Negative			2010	5531
2-[6-(2-cyanophenoxy)pyrimidin-4-yloxy]benzoic acid		in vitro	According to	OECD Guideline 471 (Bacterial Reverse Mutation Assay)	No	Acceptable	Escherichia coli (as organism)	WP2			Not reported			no data	with	Negative			2010	5531
2-[6-(2-cyanophenoxy)pyrimidin-4-yloxy]benzoic acid		in vitro	According to	OECD Guideline 471 (Bacterial Reverse Mutation Assay)	No	Acceptable	Escherichia coli (as organism)	WP2			Not reported			no data	without	Negative			2010	5531
2-[6-(2-cyanophenoxy)pyrimidin-4-yloxy]benzoic acid		in vitro	According to	OECD Guideline 471 (Bacterial Reverse Mutation Assay)	No	Acceptable	Escherichia coli (as organism)	WP2 uvr A			Not reported			no data	without	Negative			2010	5531
2-[6-(2-cyanophenoxy)pyrimidin-4-yloxy]benzoic acid		in vitro	According to	OECD Guideline 471 (Bacterial Reverse Mutation Assay)	No	Acceptable	Salmonella typhimurium (as organism)	TA 1537			Not reported			no data	with	Negative			2010	5531
2-[6-(2-cyanophenoxy)pyrimidin-4-yloxy]benzoic acid		in vitro	According to	OECD Guideline 471 (Bacterial Reverse Mutation Assay)	No	Acceptable	Salmonella typhimurium (as organism)	TA 100			Not reported			no data	with	Negative			2010	5531
2-[6-(2-cyanophenoxy)pyrimidin-4-yloxy]benzoic acid		in vitro	According to	OECD Guideline 471 (Bacterial Reverse Mutation Assay)	No	Acceptable	Salmonella typhimurium (as organism)	TA 1537			Not reported			no data	without	Negative			2010	5531
2-[6-(2-cyanophenoxy)pyrimidin-4-yloxy]benzoic acid		in vitro	According to	OECD Guideline 471 (Bacterial Reverse Mutation Assay)	No	Acceptable	Salmonella typhimurium (as organism)	TA 1535			Not reported			no data	without	Negative			2010	5531
2-[6-(2-cyanophenoxy)pyrimidin-4-yloxy]benzoic acid		in vitro	According to	OECD Guideline 471 (Bacterial Reverse Mutation Assay)	No	Acceptable	Salmonella typhimurium (as organism)	TA 98			Not reported			no data	without	Negative			2010	5531
2-[6-(2-cyanophenoxy)pyrimidin-4-yloxy]benzoic acid		in vitro	According to	OECD Guideline 471 (Bacterial Reverse Mutation Assay)	No	Acceptable	Salmonella typhimurium (as organism)	TA 98			Not reported			no data	with	Negative			2010	5531
2-[6-(2-cyanophenoxy)pyrimidin-4-yloxy]benzoic acid		in vitro	According to	OECD Guideline 471 (Bacterial Reverse Mutation Assay)	No	Acceptable	Salmonella typhimurium (as organism)	TA 1535			Not reported			no data	with	Negative			2010	5531
2-[6-(2-cyanophenoxy)pyrimidin-4-yloxy]benzoic acid		in vitro	According to	OECD Guideline 471 (Bacterial Reverse Mutation Assay)	No	Acceptable	Salmonella typhimurium (as organism)	TA 100			Not reported			no data	without	Negative			2010	5531
Methyl N-(malonyl)-N-(2,6-xylyl)-DL-alaninate		in vitro	According to	OECD Guideline 473 (In vitro Mammalian Chromosome Aberration Test)	No	Acceptable	Hamster (as animal)	CHO			Not reported			yes	without	Positive			2013	9899
Methyl N-(malonyl)-N-(2,6-xylyl)-DL-alaninate		in vitro	According to	OECD Guideline 473 (In vitro Mammalian Chromosome Aberration Test)	No	Acceptable	Hamster (as animal)	CHO			Not reported			yes	with	Negative			2013	9899
Methyl N-(malonyl)-N-(2,6-xylyl)-DL-alaninate		in vivo	According to	OECD Guideline 474 (Mammalian Erythrocyte Micronucleus Test)	No	Acceptable	House mouse (as animal)	Not reported	10	Male/Female	intraperitoneal	24	h	yes, concurrent vehicle	not applicable	Negative		indirect evidence-systemic toxicity	2013	7510
Methyl N-(malonyl)-N-(2,6-xylyl)-DL-alaninate		in vivo	According to	OECD Guideline 474 (Mammalian Erythrocyte Micronucleus Test)	No	Acceptable	House mouse (as animal)	Not reported	12	Male/Female	intraperitoneal	48	h	yes, concurrent vehicle	not applicable	Negative		indirect evidence-systemic toxicity	2013	7510
Methyl N-(malonyl)-N-(2,6-xylyl)-DL-alaninate		in vitro	According to	OECD Guideline 476 (In vitro Mammalian Cell Gene Mutation Test)	No	Acceptable	House mouse (as animal)	lymphoma L5178Y cells			Not reported			yes, concurrent vehicle	without	Negative	large colonies		2013	10792
Methyl N-(malonyl)-N-(2,6-xylyl)-DL-alaninate		in vitro	According to	OECD Guideline 476 (In vitro Mammalian Cell Gene Mutation Test)	No	Acceptable	House mouse (as animal)	lymphoma L5178Y cells			Not reported			yes, concurrent vehicle	with	Negative	large colonies		2013	10792
Methyl N-(malonyl)-N-(2,6-xylyl)-DL-alaninate		in vitro	According to	OECD Guideline 476 (In vitro Mammalian Cell Gene Mutation Test)	No	Acceptable	House mouse (as animal)	lymphoma L5178Y cells			Not reported			yes, concurrent vehicle	with	Negative	small colonies		2013	10792
Methyl N-(malonyl)-N-(2,6-xylyl)-DL-alaninate		in vitro	According to	OECD Guideline 476 (In vitro Mammalian Cell Gene Mutation Test)	No	Acceptable	House mouse (as animal)	lymphoma L5178Y cells			Not reported			yes, concurrent vehicle	without	Negative	small colonies		2013	10792
Methyl N-(malonyl)-N-(2,6-xylyl)-DL-alaninate		in vitro	According to	OECD Guideline 473 (In vitro Mammalian Chromosome Aberration Test)	No	Acceptable	Human (as organism)	lymphocytes			Not reported			yes, concurrent vehicle	without	Positive			2013	9030
Methyl N-(malonyl)-N-(2,6-xylyl)-DL-alaninate		in vitro	According to	OECD Guideline 473 (In vitro Mammalian Chromosome Aberration Test)	No	Acceptable	Human (as organism)	lymphocytes			Not reported			yes, concurrent vehicle	with	Negative			2013	9030
Methyl N-(malonyl)-N-(2,6-xylyl)-DL-alaninate		in vitro	According to	OECD Guideline 471 (Bacterial Reverse Mutation Assay)	No	Acceptable	Salmonella typhimurium (as organism)	TA 102			Not reported			yes, concurrent vehicle	without	Negative			2013	10820
Methyl N-(malonyl)-N-(2,6-xylyl)-DL-alaninate		in vitro	According to	OECD Guideline 471 (Bacterial Reverse Mutation Assay)	No	Acceptable	Salmonella typhimurium (as organism)	TA 100			Not reported			yes, concurrent vehicle	without	Negative			2013	10820
Methyl N-(malonyl)-N-(2,6-xylyl)-DL-alaninate		in vitro	According to	OECD Guideline 471 (Bacterial Reverse Mutation Assay)	No	Acceptable	Salmonella typhimurium (as organism)	TA 1535			Not reported			yes, concurrent vehicle	without	Negative			2013	10820
Methyl N-(malonyl)-N-(2,6-xylyl)-DL-alaninate		in vitro	According to	OECD Guideline 471 (Bacterial Reverse Mutation Assay)	No	Acceptable	Salmonella typhimurium (as organism)	TA 1537			Not reported			yes, concurrent vehicle	without	Negative			2013	10820
Methyl N-(malonyl)-N-(2,6-xylyl)-DL-alaninate		in vitro	According to	OECD Guideline 471 (Bacterial Reverse Mutation Assay)	No	Acceptable	Salmonella typhimurium (as organism)	TA 100			Not reported			yes, concurrent vehicle	with	Negative			2013	10820
Methyl N-(malonyl)-N-(2,6-xylyl)-DL-alaninate		in vitro	According to	OECD Guideline 471 (Bacterial Reverse Mutation Assay)	No	Acceptable	Salmonella typhimurium (as organism)	TA 1537			Not reported			yes, concurrent vehicle	with	Negative			2013	10820
Methyl N-(malonyl)-N-(2,6-xylyl)-DL-alaninate		in vitro	According to	OECD Guideline 471 (Bacterial Reverse Mutation Assay)	No	Acceptable	Salmonella typhimurium (as organism)	TA 102			Not reported			yes, concurrent vehicle	with	Negative			2013	10820
Methyl N-(malonyl)-N-(2,6-xylyl)-DL-alaninate		in vitro	According to	OECD Guideline 471 (Bacterial Reverse Mutation Assay)	No	Acceptable	Salmonella typhimurium (as organism)	TA 1535			Not reported			yes, concurrent vehicle	with	Negative			2013	10820
Methyl N-(malonyl)-N-(2,6-xylyl)-DL-alaninate		in vitro	According to	OECD Guideline 471 (Bacterial Reverse Mutation Assay)	No	Acceptable	Salmonella typhimurium (as organism)	TA 98			Not reported			yes, concurrent vehicle	with	Negative			2013	10820
Methyl N-(malonyl)-N-(2,6-xylyl)-DL-alaninate		in vitro	According to	OECD Guideline 471 (Bacterial Reverse Mutation Assay)	No	Acceptable	Salmonella typhimurium (as organism)	TA 98			Not reported			yes, concurrent vehicle	without	Negative			2013	10820
N-(malonyl)-N-(2,6-xylyl)-DL-alanine		in vitro	According to	OECD Guideline 473 (In vitro Mammalian Chromosome Aberration Test)	No	Acceptable	Hamster (as animal)	CHO			Not reported			yes	without	Negative			2013	9897
N-(malonyl)-N-(2,6-xylyl)-DL-alanine		in vitro	According to	OECD Guideline 473 (In vitro Mammalian Chromosome Aberration Test)	No	Acceptable	Hamster (as animal)	CHO			Not reported			yes	with	Negative			2013	9897
N-(malonyl)-N-(2,6-xylyl)-DL-alanine		in vitro	According to	OECD Guideline 476 (In vitro Mammalian Cell Gene Mutation Test)	No	Acceptable	House mouse (as animal)	lymphoma L5178Y cells			Not reported			yes	without	Negative	large colonies		2013	10792
N-(malonyl)-N-(2,6-xylyl)-DL-alanine		in vitro	According to	OECD Guideline 476 (In vitro Mammalian Cell Gene Mutation Test)	No	Acceptable	House mouse (as animal)	lymphoma L5178Y cells			Not reported			yes	without	Negative	small colonies		2013	10792
N-(malonyl)-N-(2,6-xylyl)-DL-alanine		in vitro	According to	OECD Guideline 476 (In vitro Mammalian Cell Gene Mutation Test)	No	Acceptable	House mouse (as animal)	lymphoma L5178Y cells			Not reported			yes	with	Negative	large colonies		2013	10792
N-(malonyl)-N-(2,6-xylyl)-DL-alanine		in vitro	According to	OECD Guideline 476 (In vitro Mammalian Cell Gene Mutation Test)	No	Acceptable	House mouse (as animal)	lymphoma L5178Y cells			Not reported			yes	with	Negative	small colonies		2013	10792
N-(malonyl)-N-(2,6-xylyl)-DL-alanine		in vitro	According to	OECD Guideline 471 (Bacterial Reverse Mutation Assay)	No	Acceptable	Salmonella typhimurium (as organism)	TA 100			Not reported			yes, concurrent vehicle	without	Negative			2013	10821
N-(malonyl)-N-(2,6-xylyl)-DL-alanine		in vitro	According to	OECD Guideline 471 (Bacterial Reverse Mutation Assay)	No	Acceptable	Salmonella typhimurium (as organism)	TA 1535			Not reported			yes, concurrent vehicle	with	Negative			2013	10821
N-(malonyl)-N-(2,6-xylyl)-DL-alanine		in vitro	According to	OECD Guideline 471 (Bacterial Reverse Mutation Assay)	No	Acceptable	Salmonella typhimurium (as organism)	TA 100			Not reported			yes, concurrent vehicle	with	Negative			2013	10821
N-(malonyl)-N-(2,6-xylyl)-DL-alanine		in vitro	According to	OECD Guideline 471 (Bacterial Reverse Mutation Assay)	No	Acceptable	Salmonella typhimurium (as organism)	TA 98			Not reported			yes, concurrent vehicle	with	Negative			2013	10821
N-(malonyl)-N-(2,6-xylyl)-DL-alanine		in vitro	According to	OECD Guideline 471 (Bacterial Reverse Mutation Assay)	No	Acceptable	Salmonella typhimurium (as organism)	TA 102			Not reported			yes, concurrent vehicle	with	Negative			2013	10821
N-(malonyl)-N-(2,6-xylyl)-DL-alanine		in vitro	According to	OECD Guideline 471 (Bacterial Reverse Mutation Assay)	No	Acceptable	Salmonella typhimurium (as organism)	TA 1537			Not reported			yes, concurrent vehicle	with	Negative			2013	10821
N-(malonyl)-N-(2,6-xylyl)-DL-alanine		in vitro	According to	OECD Guideline 471 (Bacterial Reverse Mutation Assay)	No	Acceptable	Salmonella typhimurium (as organism)	TA 102			Not reported			yes, concurrent vehicle	without	Negative			2013	10821
N-(malonyl)-N-(2,6-xylyl)-DL-alanine		in vitro	According to	OECD Guideline 471 (Bacterial Reverse Mutation Assay)	No	Acceptable	Salmonella typhimurium (as organism)	TA 98			Not reported			yes, concurrent vehicle	without	Negative			2013	10821
N-(malonyl)-N-(2,6-xylyl)-DL-alanine		in vitro	According to	OECD Guideline 471 (Bacterial Reverse Mutation Assay)	No	Acceptable	Salmonella typhimurium (as organism)	TA 1537			Not reported			yes, concurrent vehicle	without	Negative			2013	10821
N-(malonyl)-N-(2,6-xylyl)-DL-alanine		in vitro	According to	OECD Guideline 471 (Bacterial Reverse Mutation Assay)	No	Acceptable	Salmonella typhimurium (as organism)	TA 1535			Not reported			yes, concurrent vehicle	without	Negative			2013	10821
Benalaxyl	71626-11-4	in vitro	Equivalent or similar to	OECD Guideline 476 (In vitro Mammalian Cell Gene Mutation Test)	Yes	Acceptable	Hamster (as animal)	lung fibroblasts (V79)			Not reported			yes, concurrent vehicle	without	Negative			2013	8571
Benalaxyl	71626-11-4	in vitro	Equivalent or similar to	OECD Guideline 476 (In vitro Mammalian Cell Gene Mutation Test)	Yes	Acceptable	Hamster (as animal)	lung fibroblasts (V79)			Not reported			yes, concurrent vehicle	with	Negative			2013	8571
Benalaxyl	71626-11-4	in vivo	Equivalent or similar to	OECD Guideline 475 (Mammalian Bone Marrow Chromosome Aberration Test)	Yes	Acceptable	Hamster (as animal)	Not reported	4	Male/Female	oral: unspecified	6	h	yes	not applicable	Negative			2013	8573
Benalaxyl	71626-11-4	in vitro	According to	OECD Guideline 473 (In vitro Mammalian Chromosome Aberration Test)	No	Acceptable	Hamster (as animal)	CHO			Not reported			yes	with	Negative			2013	9898
Benalaxyl	71626-11-4	in vitro	According to	OECD Guideline 473 (In vitro Mammalian Chromosome Aberration Test)	No	Acceptable	Hamster (as animal)	CHO			Not reported			yes	without	Negative			2013	9898
Benalaxyl	71626-11-4	in vitro	Equivalent or similar to	OECD Guideline 473 (In vitro Mammalian Chromosome Aberration Test)	Yes	Acceptable	Human (as organism)	lymphocytes			Not reported			yes, concurrent vehicle	without	Negative			2013	8574
Benalaxyl	71626-11-4	in vitro	Equivalent or similar to	OECD Guideline 473 (In vitro Mammalian Chromosome Aberration Test)	Yes	Acceptable	Human (as organism)	lymphocytes			Not reported			yes, concurrent vehicle	with	Negative			2013	8574
Benalaxyl	71626-11-4	in vivo	According to	OECD Guideline 474 (Mammalian Erythrocyte Micronucleus Test)	No	Acceptable	Rat (as animal)	Not reported	10	Male/Female	intraperitoneal	48	h	yes, concurrent vehicle	not applicable	Negative		no evidence	2013	6950
Benalaxyl	71626-11-4	in vivo	According to	OECD Guideline 474 (Mammalian Erythrocyte Micronucleus Test)	No	Acceptable	Rat (as animal)	Not reported	10	Male/Female	intraperitoneal	24	h	yes, concurrent vehicle	not applicable	Negative		no evidence	2013	6950
Benalaxyl	71626-11-4	in vitro	Equivalent or similar to	OECD Guideline 471 (Bacterial Reverse Mutation Assay)	Yes	Acceptable	Salmonella typhimurium (as organism)	TA 100			Not reported			yes, concurrent vehicle	with	Negative			2013	5844
Benalaxyl	71626-11-4	in vitro	Equivalent or similar to	OECD Guideline 471 (Bacterial Reverse Mutation Assay)	Yes	Acceptable	Salmonella typhimurium (as organism)	TA 100			Not reported			yes, concurrent vehicle	without	Negative			2013	5844
Benalaxyl	71626-11-4	in vitro	Equivalent or similar to	OECD Guideline 471 (Bacterial Reverse Mutation Assay)	Yes	Acceptable	Salmonella typhimurium (as organism)	TA 1535			Not reported			yes, concurrent vehicle	without	Negative			2013	5844
Benalaxyl	71626-11-4	in vitro	Equivalent or similar to	OECD Guideline 471 (Bacterial Reverse Mutation Assay)	Yes	Acceptable	Salmonella typhimurium (as organism)	TA 1538			Not reported			yes, concurrent vehicle	without	Negative			2013	5844
Benalaxyl	71626-11-4	in vitro	Equivalent or similar to	OECD Guideline 471 (Bacterial Reverse Mutation Assay)	Yes	Acceptable	Salmonella typhimurium (as organism)	TA 1538			Not reported			yes, concurrent vehicle	with	Negative			2013	5844
Benalaxyl	71626-11-4	in vitro	Equivalent or similar to	OECD Guideline 471 (Bacterial Reverse Mutation Assay)	Yes	Acceptable	Salmonella typhimurium (as organism)	TA 98			Not reported			yes, concurrent vehicle	with	Negative			2013	5844
Benalaxyl	71626-11-4	in vitro	Equivalent or similar to	OECD Guideline 471 (Bacterial Reverse Mutation Assay)	Yes	Acceptable	Salmonella typhimurium (as organism)	TA 1535			Not reported			yes, concurrent vehicle	with	Negative			2013	5844
Benalaxyl	71626-11-4	in vitro	Equivalent or similar to	OECD Guideline 471 (Bacterial Reverse Mutation Assay)	Yes	Acceptable	Salmonella typhimurium (as organism)	TA 1537			Not reported			yes, concurrent vehicle	with	Negative			2013	5844
Benalaxyl	71626-11-4	in vitro	Equivalent or similar to	OECD Guideline 471 (Bacterial Reverse Mutation Assay)	Yes	Acceptable	Salmonella typhimurium (as organism)	TA 98			Not reported			yes, concurrent vehicle	without	Negative			2013	5844
Benalaxyl	71626-11-4	in vitro	Equivalent or similar to	OECD Guideline 471 (Bacterial Reverse Mutation Assay)	Yes	Acceptable	Salmonella typhimurium (as organism)	TA 1537			Not reported			yes, concurrent vehicle	without	Negative			2013	5844
Benalaxyl	71626-11-4	in vitro	According to	OECD Guideline 471 (Bacterial Reverse Mutation Assay)	No	Acceptable	Salmonella typhimurium (as organism)	TA 100			Not reported			yes, concurrent vehicle	with	Negative			2013	10819
Benalaxyl	71626-11-4	in vitro	According to	OECD Guideline 471 (Bacterial Reverse Mutation Assay)	No	Acceptable	Salmonella typhimurium (as organism)	TA 1537			Not reported			yes, concurrent vehicle	without	Negative			2013	10819
Benalaxyl	71626-11-4	in vitro	According to	OECD Guideline 471 (Bacterial Reverse Mutation Assay)	No	Acceptable	Salmonella typhimurium (as organism)	TA 102			Not reported			yes, concurrent vehicle	without	Negative			2013	10819
Benalaxyl	71626-11-4	in vitro	According to	OECD Guideline 471 (Bacterial Reverse Mutation Assay)	No	Acceptable	Salmonella typhimurium (as organism)	TA 1535			Not reported			yes, concurrent vehicle	without	Negative			2013	10819
Benalaxyl	71626-11-4	in vitro	According to	OECD Guideline 471 (Bacterial Reverse Mutation Assay)	No	Acceptable	Salmonella typhimurium (as organism)	TA 98			Not reported			yes, concurrent vehicle	with	Negative			2013	10819
Benalaxyl	71626-11-4	in vitro	According to	OECD Guideline 471 (Bacterial Reverse Mutation Assay)	No	Acceptable	Salmonella typhimurium (as organism)	TA 98			Not reported			yes, concurrent vehicle	without	Negative			2013	10819
Benalaxyl	71626-11-4	in vitro	According to	OECD Guideline 471 (Bacterial Reverse Mutation Assay)	No	Acceptable	Salmonella typhimurium (as organism)	TA 100			Not reported			yes, concurrent vehicle	without	Negative			2013	10819
Benalaxyl	71626-11-4	in vitro	According to	OECD Guideline 471 (Bacterial Reverse Mutation Assay)	No	Acceptable	Salmonella typhimurium (as organism)	TA 1537			Not reported			yes, concurrent vehicle	with	Negative			2013	10819
Benalaxyl	71626-11-4	in vitro	According to	OECD Guideline 471 (Bacterial Reverse Mutation Assay)	No	Acceptable	Salmonella typhimurium (as organism)	TA 1535			Not reported			yes, concurrent vehicle	with	Negative			2013	10819
Benalaxyl	71626-11-4	in vitro	According to	OECD Guideline 471 (Bacterial Reverse Mutation Assay)	No	Acceptable	Salmonella typhimurium (as organism)	TA 102			Not reported			yes, concurrent vehicle	with	Negative			2013	10819
Methyl N-(malonyl)-N-(2,6-xylyl)-D-alaninate		in vitro	According to	OECD Guideline 471 (Bacterial Reverse Mutation Assay)	No	Acceptable	Escherichia coli (as organism)	WP2 uvr A			Not reported			yes, concurrent vehicle	with	Negative			2013	5966
Methyl N-(malonyl)-N-(2,6-xylyl)-D-alaninate		in vitro	According to	OECD Guideline 471 (Bacterial Reverse Mutation Assay)	No	Acceptable	Escherichia coli (as organism)	WP2 uvr A			Not reported			yes, concurrent vehicle	without	Negative			2013	5966
Methyl N-(malonyl)-N-(2,6-xylyl)-D-alaninate		in vitro	According to	OECD Guideline 476 (In vitro Mammalian Cell Gene Mutation Test)	No	Acceptable	House mouse (as animal)	lymphoma L5178Y cells			Not reported			yes, concurrent vehicle	without	Negative	no information		2013	7934
Methyl N-(malonyl)-N-(2,6-xylyl)-D-alaninate		in vitro	According to	OECD Guideline 476 (In vitro Mammalian Cell Gene Mutation Test)	No	Acceptable	House mouse (as animal)	lymphoma L5178Y cells			Not reported			yes, concurrent vehicle	with	Negative	no information		2013	7934
Methyl N-(malonyl)-N-(2,6-xylyl)-D-alaninate		in vitro	According to	OECD Guideline 473 (In vitro Mammalian Chromosome Aberration Test)	No	Acceptable	Human (as organism)	lymphocytes			Not reported			yes, concurrent vehicle	without	Negative			2013	8917
Methyl N-(malonyl)-N-(2,6-xylyl)-D-alaninate		in vitro	According to	OECD Guideline 473 (In vitro Mammalian Chromosome Aberration Test)	No	Acceptable	Human (as organism)	lymphocytes			Not reported			yes, concurrent vehicle	with	Negative			2013	8917
Methyl N-(malonyl)-N-(2,6-xylyl)-D-alaninate		in vitro	According to	OECD Guideline 471 (Bacterial Reverse Mutation Assay)	No	Acceptable	Salmonella typhimurium (as organism)	TA 98			Not reported			yes, concurrent vehicle	with	Negative			2013	5966
Methyl N-(malonyl)-N-(2,6-xylyl)-D-alaninate		in vitro	According to	OECD Guideline 471 (Bacterial Reverse Mutation Assay)	No	Acceptable	Salmonella typhimurium (as organism)	TA 1537			Not reported			yes, concurrent vehicle	with	Negative			2013	5966
Methyl N-(malonyl)-N-(2,6-xylyl)-D-alaninate		in vitro	According to	OECD Guideline 471 (Bacterial Reverse Mutation Assay)	No	Acceptable	Salmonella typhimurium (as organism)	TA 98			Not reported			yes, concurrent vehicle	without	Negative			2013	5966
Methyl N-(malonyl)-N-(2,6-xylyl)-D-alaninate		in vitro	According to	OECD Guideline 471 (Bacterial Reverse Mutation Assay)	No	Acceptable	Salmonella typhimurium (as organism)	TA 100			Not reported			yes, concurrent vehicle	with	Negative			2013	5966
Methyl N-(malonyl)-N-(2,6-xylyl)-D-alaninate		in vitro	According to	OECD Guideline 471 (Bacterial Reverse Mutation Assay)	No	Acceptable	Salmonella typhimurium (as organism)	TA 1537			Not reported			yes, concurrent vehicle	without	Negative			2013	5966
Methyl N-(malonyl)-N-(2,6-xylyl)-D-alaninate		in vitro	According to	OECD Guideline 471 (Bacterial Reverse Mutation Assay)	No	Acceptable	Salmonella typhimurium (as organism)	TA 100			Not reported			yes, concurrent vehicle	without	Negative			2013	5966
Methyl N-(malonyl)-N-(2,6-xylyl)-D-alaninate		in vitro	According to	OECD Guideline 471 (Bacterial Reverse Mutation Assay)	No	Acceptable	Salmonella typhimurium (as organism)	TA 1535			Not reported			yes, concurrent vehicle	without	Negative			2013	5966
Methyl N-(malonyl)-N-(2,6-xylyl)-D-alaninate		in vitro	According to	OECD Guideline 471 (Bacterial Reverse Mutation Assay)	No	Acceptable	Salmonella typhimurium (as organism)	TA 1535			Not reported			yes, concurrent vehicle	with	Negative			2013	5966
2-{(Carboxyacetyl)[(1RS)-1-carboxyethyl]amino}-3-methylbenzoic acid		in vitro	According to	OECD Guideline 471 (Bacterial Reverse Mutation Assay)	No	Acceptable	Escherichia coli (as organism)	WP2 uvr A			Not reported			yes, concurrent vehicle	without	Negative			2013	10646
2-{(Carboxyacetyl)[(1RS)-1-carboxyethyl]amino}-3-methylbenzoic acid		in vitro	According to	OECD Guideline 471 (Bacterial Reverse Mutation Assay)	No	Acceptable	Escherichia coli (as organism)	WP2 uvr A			Not reported			yes, concurrent vehicle	with	Negative			2013	10646
2-{(Carboxyacetyl)[(1RS)-1-carboxyethyl]amino}-3-methylbenzoic acid		in vitro	According to	OECD Guideline 476 (In vitro Mammalian Cell Gene Mutation Test)	No	Acceptable	House mouse (as animal)	lymphoma L5178Y cells			Not reported			yes, concurrent vehicle	without	Negative	no information		2013	7935
2-{(Carboxyacetyl)[(1RS)-1-carboxyethyl]amino}-3-methylbenzoic acid		in vitro	According to	OECD Guideline 476 (In vitro Mammalian Cell Gene Mutation Test)	No	Acceptable	House mouse (as animal)	lymphoma L5178Y cells			Not reported			yes, concurrent vehicle	with	Negative	no information		2013	7935
2-{(Carboxyacetyl)[(1RS)-1-carboxyethyl]amino}-3-methylbenzoic acid		in vivo	According to	OECD Guideline 474 (Mammalian Erythrocyte Micronucleus Test)	No	Acceptable	House mouse (as animal)	NMRI		Male/Female	Not reported	68	h	yes, concurrent vehicle	not applicable	Negative		no evidence	2013	7479
2-{(Carboxyacetyl)[(1RS)-1-carboxyethyl]amino}-3-methylbenzoic acid		in vivo	According to	OECD Guideline 474 (Mammalian Erythrocyte Micronucleus Test)	No	Acceptable	House mouse (as animal)	NMRI		Male/Female	Not reported	44	h	yes, concurrent vehicle	not applicable	Negative		no evidence	2013	7479
2-{(Carboxyacetyl)[(1RS)-1-carboxyethyl]amino}-3-methylbenzoic acid		in vitro	According to	OECD Guideline 473 (In vitro Mammalian Chromosome Aberration Test)	No	Acceptable	Human (as organism)	lymphocytes			Not reported			yes, concurrent vehicle	with	Negative			2013	8918
2-{(Carboxyacetyl)[(1RS)-1-carboxyethyl]amino}-3-methylbenzoic acid		in vitro	According to	OECD Guideline 473 (In vitro Mammalian Chromosome Aberration Test)	No	Acceptable	Human (as organism)	lymphocytes			Not reported			yes, concurrent vehicle	without	Negative			2013	8918
2-{(Carboxyacetyl)[(1RS)-1-carboxyethyl]amino}-3-methylbenzoic acid		in vitro	According to	OECD Guideline 471 (Bacterial Reverse Mutation Assay)	No	Acceptable	Salmonella typhimurium (as organism)	TA 1535			Not reported			yes, concurrent vehicle	without	Negative			2013	10646
2-{(Carboxyacetyl)[(1RS)-1-carboxyethyl]amino}-3-methylbenzoic acid		in vitro	According to	OECD Guideline 471 (Bacterial Reverse Mutation Assay)	No	Acceptable	Salmonella typhimurium (as organism)	TA 100			Not reported			yes, concurrent vehicle	without	Negative			2013	10646
2-{(Carboxyacetyl)[(1RS)-1-carboxyethyl]amino}-3-methylbenzoic acid		in vitro	According to	OECD Guideline 471 (Bacterial Reverse Mutation Assay)	No	Acceptable	Salmonella typhimurium (as organism)	TA 1537			Not reported			yes, concurrent vehicle	with	Negative			2013	10646
2-{(Carboxyacetyl)[(1RS)-1-carboxyethyl]amino}-3-methylbenzoic acid		in vitro	According to	OECD Guideline 471 (Bacterial Reverse Mutation Assay)	No	Acceptable	Salmonella typhimurium (as organism)	TA 1537			Not reported			yes, concurrent vehicle	without	Negative			2013	10646
2-{(Carboxyacetyl)[(1RS)-1-carboxyethyl]amino}-3-methylbenzoic acid		in vitro	According to	OECD Guideline 471 (Bacterial Reverse Mutation Assay)	No	Acceptable	Salmonella typhimurium (as organism)	TA 98			Not reported			yes, concurrent vehicle	with	Negative			2013	10646
2-{(Carboxyacetyl)[(1RS)-1-carboxyethyl]amino}-3-methylbenzoic acid		in vitro	According to	OECD Guideline 471 (Bacterial Reverse Mutation Assay)	No	Acceptable	Salmonella typhimurium (as organism)	TA 98			Not reported			yes, concurrent vehicle	without	Negative			2013	10646
2-{(Carboxyacetyl)[(1RS)-1-carboxyethyl]amino}-3-methylbenzoic acid		in vitro	According to	OECD Guideline 471 (Bacterial Reverse Mutation Assay)	No	Acceptable	Salmonella typhimurium (as organism)	TA 100			Not reported			yes, concurrent vehicle	with	Negative			2013	10646
2-{(Carboxyacetyl)[(1RS)-1-carboxyethyl]amino}-3-methylbenzoic acid		in vitro	According to	OECD Guideline 471 (Bacterial Reverse Mutation Assay)	No	Acceptable	Salmonella typhimurium (as organism)	TA 1535			Not reported			yes, concurrent vehicle	with	Negative			2013	10646
2-{(Carboxyacetyl)[(2RS)-1-methoxy-1-oxo-2-propanyl]amino}-3-methylbenzoic acid		in vitro	According to	OECD Guideline 471 (Bacterial Reverse Mutation Assay)	No	Acceptable	Escherichia coli (as organism)	WP2 uvr A			Not reported			yes, concurrent vehicle	without	Negative			2013	10646
2-{(Carboxyacetyl)[(2RS)-1-methoxy-1-oxo-2-propanyl]amino}-3-methylbenzoic acid		in vitro	According to	OECD Guideline 471 (Bacterial Reverse Mutation Assay)	No	Acceptable	Escherichia coli (as organism)	WP2 uvr A			Not reported			yes, concurrent vehicle	with	Negative			2013	10646
2-{(Carboxyacetyl)[(2RS)-1-methoxy-1-oxo-2-propanyl]amino}-3-methylbenzoic acid		in vitro	According to	OECD Guideline 476 (In vitro Mammalian Cell Gene Mutation Test)	No	Acceptable	House mouse (as animal)	lymphoma L5178Y cells			Not reported			no data	with	Negative	no information		2013	7935
2-{(Carboxyacetyl)[(2RS)-1-methoxy-1-oxo-2-propanyl]amino}-3-methylbenzoic acid		in vitro	According to	OECD Guideline 476 (In vitro Mammalian Cell Gene Mutation Test)	No	Acceptable	House mouse (as animal)	lymphoma L5178Y cells			Not reported			no data	without	Negative	no information		2013	7935
2-{(Carboxyacetyl)[(2RS)-1-methoxy-1-oxo-2-propanyl]amino}-3-methylbenzoic acid		in vivo	According to	OECD Guideline 474 (Mammalian Erythrocyte Micronucleus Test)	No	Acceptable	House mouse (as animal)	NMRI		Male/Female	Not reported	44	h	yes, concurrent vehicle	not applicable	Negative		no evidence	2013	7479
2-{(Carboxyacetyl)[(2RS)-1-methoxy-1-oxo-2-propanyl]amino}-3-methylbenzoic acid		in vivo	According to	OECD Guideline 474 (Mammalian Erythrocyte Micronucleus Test)	No	Acceptable	House mouse (as animal)	NMRI		Male/Female	Not reported	68	h	yes, concurrent vehicle	not applicable	Negative		no evidence	2013	7479
2-{(Carboxyacetyl)[(2RS)-1-methoxy-1-oxo-2-propanyl]amino}-3-methylbenzoic acid		in vitro	According to	OECD Guideline 473 (In vitro Mammalian Chromosome Aberration Test)	No	Acceptable	Human (as organism)	lymphocytes			Not reported			yes, concurrent vehicle	without	Negative			2013	8918
2-{(Carboxyacetyl)[(2RS)-1-methoxy-1-oxo-2-propanyl]amino}-3-methylbenzoic acid		in vitro	According to	OECD Guideline 473 (In vitro Mammalian Chromosome Aberration Test)	No	Acceptable	Human (as organism)	lymphocytes			Not reported			yes, concurrent vehicle	with	Negative			2013	8918
2-{(Carboxyacetyl)[(2RS)-1-methoxy-1-oxo-2-propanyl]amino}-3-methylbenzoic acid		in vitro	According to	OECD Guideline 471 (Bacterial Reverse Mutation Assay)	No	Acceptable	Salmonella typhimurium (as organism)	TA 100			Not reported			yes, concurrent vehicle	with	Negative			2013	10646
2-{(Carboxyacetyl)[(2RS)-1-methoxy-1-oxo-2-propanyl]amino}-3-methylbenzoic acid		in vitro	According to	OECD Guideline 471 (Bacterial Reverse Mutation Assay)	No	Acceptable	Salmonella typhimurium (as organism)	TA 98			Not reported			yes, concurrent vehicle	without	Negative			2013	10646
2-{(Carboxyacetyl)[(2RS)-1-methoxy-1-oxo-2-propanyl]amino}-3-methylbenzoic acid		in vitro	According to	OECD Guideline 471 (Bacterial Reverse Mutation Assay)	No	Acceptable	Salmonella typhimurium (as organism)	TA 1535			Not reported			yes, concurrent vehicle	with	Negative			2013	10646
2-{(Carboxyacetyl)[(2RS)-1-methoxy-1-oxo-2-propanyl]amino}-3-methylbenzoic acid		in vitro	According to	OECD Guideline 471 (Bacterial Reverse Mutation Assay)	No	Acceptable	Salmonella typhimurium (as organism)	TA 1537			Not reported			yes, concurrent vehicle	without	Negative			2013	10646
2-{(Carboxyacetyl)[(2RS)-1-methoxy-1-oxo-2-propanyl]amino}-3-methylbenzoic acid		in vitro	According to	OECD Guideline 471 (Bacterial Reverse Mutation Assay)	No	Acceptable	Salmonella typhimurium (as organism)	TA 1537			Not reported			yes, concurrent vehicle	with	Negative			2013	10646
2-{(Carboxyacetyl)[(2RS)-1-methoxy-1-oxo-2-propanyl]amino}-3-methylbenzoic acid		in vitro	According to	OECD Guideline 471 (Bacterial Reverse Mutation Assay)	No	Acceptable	Salmonella typhimurium (as organism)	TA 100			Not reported			yes, concurrent vehicle	without	Negative			2013	10646
2-{(Carboxyacetyl)[(2RS)-1-methoxy-1-oxo-2-propanyl]amino}-3-methylbenzoic acid		in vitro	According to	OECD Guideline 471 (Bacterial Reverse Mutation Assay)	No	Acceptable	Salmonella typhimurium (as organism)	TA 98			Not reported			yes, concurrent vehicle	with	Negative			2013	10646
2-{(Carboxyacetyl)[(2RS)-1-methoxy-1-oxo-2-propanyl]amino}-3-methylbenzoic acid		in vitro	According to	OECD Guideline 471 (Bacterial Reverse Mutation Assay)	No	Acceptable	Salmonella typhimurium (as organism)	TA 1535			Not reported			yes, concurrent vehicle	without	Negative			2013	10646
Methyl N-(malonyl)-N-(2,6-xylyl)-DL-alaninate		in vitro	According to	OECD Guideline 473 (In vitro Mammalian Chromosome Aberration Test)	No	Acceptable	Hamster (as animal)	CHO			Not reported			yes	with	Negative			2013	9899
Methyl N-(malonyl)-N-(2,6-xylyl)-DL-alaninate		in vitro	According to	OECD Guideline 473 (In vitro Mammalian Chromosome Aberration Test)	No	Acceptable	Hamster (as animal)	CHO			Not reported			yes	without	Positive			2013	9899
Methyl N-(malonyl)-N-(2,6-xylyl)-DL-alaninate		in vivo	According to	OECD Guideline 474 (Mammalian Erythrocyte Micronucleus Test)	No	Acceptable	House mouse (as animal)	Not reported	12	Male/Female	intraperitoneal	48	h	yes, concurrent vehicle	not applicable	Negative		indirect evidence-systemic toxicity	2013	7510
Methyl N-(malonyl)-N-(2,6-xylyl)-DL-alaninate		in vivo	According to	OECD Guideline 474 (Mammalian Erythrocyte Micronucleus Test)	No	Acceptable	House mouse (as animal)	Not reported	10	Male/Female	intraperitoneal	24	h	yes, concurrent vehicle	not applicable	Negative		indirect evidence-systemic toxicity	2013	7510
Methyl N-(malonyl)-N-(2,6-xylyl)-DL-alaninate		in vitro	According to	OECD Guideline 476 (In vitro Mammalian Cell Gene Mutation Test)	No	Acceptable	House mouse (as animal)	lymphoma L5178Y cells			Not reported			yes, concurrent vehicle	with	Negative	large colonies		2013	10792
Methyl N-(malonyl)-N-(2,6-xylyl)-DL-alaninate		in vitro	According to	OECD Guideline 476 (In vitro Mammalian Cell Gene Mutation Test)	No	Acceptable	House mouse (as animal)	lymphoma L5178Y cells			Not reported			yes, concurrent vehicle	with	Negative	small colonies		2013	10792
Methyl N-(malonyl)-N-(2,6-xylyl)-DL-alaninate		in vitro	According to	OECD Guideline 476 (In vitro Mammalian Cell Gene Mutation Test)	No	Acceptable	House mouse (as animal)	lymphoma L5178Y cells			Not reported			yes, concurrent vehicle	without	Negative	small colonies		2013	10792
Methyl N-(malonyl)-N-(2,6-xylyl)-DL-alaninate		in vitro	According to	OECD Guideline 476 (In vitro Mammalian Cell Gene Mutation Test)	No	Acceptable	House mouse (as animal)	lymphoma L5178Y cells			Not reported			yes, concurrent vehicle	without	Negative	large colonies		2013	10792
Methyl N-(malonyl)-N-(2,6-xylyl)-DL-alaninate		in vitro	According to	OECD Guideline 473 (In vitro Mammalian Chromosome Aberration Test)	No	Acceptable	Human (as organism)	lymphocytes			Not reported			yes, concurrent vehicle	without	Positive			2013	9030
Methyl N-(malonyl)-N-(2,6-xylyl)-DL-alaninate		in vitro	According to	OECD Guideline 473 (In vitro Mammalian Chromosome Aberration Test)	No	Acceptable	Human (as organism)	lymphocytes			Not reported			yes, concurrent vehicle	with	Negative			2013	9030
Methyl N-(malonyl)-N-(2,6-xylyl)-DL-alaninate		in vitro	According to	OECD Guideline 471 (Bacterial Reverse Mutation Assay)	No	Acceptable	Salmonella typhimurium (as organism)	TA 102			Not reported			yes, concurrent vehicle	without	Negative			2013	10820
Methyl N-(malonyl)-N-(2,6-xylyl)-DL-alaninate		in vitro	According to	OECD Guideline 471 (Bacterial Reverse Mutation Assay)	No	Acceptable	Salmonella typhimurium (as organism)	TA 98			Not reported			yes, concurrent vehicle	with	Negative			2013	10820
Methyl N-(malonyl)-N-(2,6-xylyl)-DL-alaninate		in vitro	According to	OECD Guideline 471 (Bacterial Reverse Mutation Assay)	No	Acceptable	Salmonella typhimurium (as organism)	TA 1537			Not reported			yes, concurrent vehicle	with	Negative			2013	10820
Methyl N-(malonyl)-N-(2,6-xylyl)-DL-alaninate		in vitro	According to	OECD Guideline 471 (Bacterial Reverse Mutation Assay)	No	Acceptable	Salmonella typhimurium (as organism)	TA 102			Not reported			yes, concurrent vehicle	with	Negative			2013	10820
Methyl N-(malonyl)-N-(2,6-xylyl)-DL-alaninate		in vitro	According to	OECD Guideline 471 (Bacterial Reverse Mutation Assay)	No	Acceptable	Salmonella typhimurium (as organism)	TA 1535			Not reported			yes, concurrent vehicle	with	Negative			2013	10820
Methyl N-(malonyl)-N-(2,6-xylyl)-DL-alaninate		in vitro	According to	OECD Guideline 471 (Bacterial Reverse Mutation Assay)	No	Acceptable	Salmonella typhimurium (as organism)	TA 100			Not reported			yes, concurrent vehicle	with	Negative			2013	10820
Methyl N-(malonyl)-N-(2,6-xylyl)-DL-alaninate		in vitro	According to	OECD Guideline 471 (Bacterial Reverse Mutation Assay)	No	Acceptable	Salmonella typhimurium (as organism)	TA 100			Not reported			yes, concurrent vehicle	without	Negative			2013	10820
Methyl N-(malonyl)-N-(2,6-xylyl)-DL-alaninate		in vitro	According to	OECD Guideline 471 (Bacterial Reverse Mutation Assay)	No	Acceptable	Salmonella typhimurium (as organism)	TA 1537			Not reported			yes, concurrent vehicle	without	Negative			2013	10820
Methyl N-(malonyl)-N-(2,6-xylyl)-DL-alaninate		in vitro	According to	OECD Guideline 471 (Bacterial Reverse Mutation Assay)	No	Acceptable	Salmonella typhimurium (as organism)	TA 98			Not reported			yes, concurrent vehicle	without	Negative			2013	10820
Methyl N-(malonyl)-N-(2,6-xylyl)-DL-alaninate		in vitro	According to	OECD Guideline 471 (Bacterial Reverse Mutation Assay)	No	Acceptable	Salmonella typhimurium (as organism)	TA 1535			Not reported			yes, concurrent vehicle	without	Negative			2013	10820
N-(malonyl)-N-(2,6-xylyl)-DL-alanine		in vitro	According to	OECD Guideline 473 (In vitro Mammalian Chromosome Aberration Test)	No	Acceptable	Hamster (as animal)	CHO			Not reported			yes	without	Negative			2013	9897
N-(malonyl)-N-(2,6-xylyl)-DL-alanine		in vitro	According to	OECD Guideline 473 (In vitro Mammalian Chromosome Aberration Test)	No	Acceptable	Hamster (as animal)	CHO			Not reported			yes	with	Negative			2013	9897
N-(malonyl)-N-(2,6-xylyl)-DL-alanine		in vitro	According to	OECD Guideline 476 (In vitro Mammalian Cell Gene Mutation Test)	No	Acceptable	House mouse (as animal)	lymphoma L5178Y cells			Not reported			yes	without	Negative	large colonies		2013	10792
N-(malonyl)-N-(2,6-xylyl)-DL-alanine		in vitro	According to	OECD Guideline 476 (In vitro Mammalian Cell Gene Mutation Test)	No	Acceptable	House mouse (as animal)	lymphoma L5178Y cells			Not reported			yes	without	Negative	small colonies		2013	10792
N-(malonyl)-N-(2,6-xylyl)-DL-alanine		in vitro	According to	OECD Guideline 476 (In vitro Mammalian Cell Gene Mutation Test)	No	Acceptable	House mouse (as animal)	lymphoma L5178Y cells			Not reported			yes	with	Negative	small colonies		2013	10792
N-(malonyl)-N-(2,6-xylyl)-DL-alanine		in vitro	According to	OECD Guideline 476 (In vitro Mammalian Cell Gene Mutation Test)	No	Acceptable	House mouse (as animal)	lymphoma L5178Y cells			Not reported			yes	with	Negative	large colonies		2013	10792
N-(malonyl)-N-(2,6-xylyl)-DL-alanine		in vitro	According to	OECD Guideline 471 (Bacterial Reverse Mutation Assay)	No	Acceptable	Salmonella typhimurium (as organism)	TA 100			Not reported			yes, concurrent vehicle	without	Negative			2013	10821
N-(malonyl)-N-(2,6-xylyl)-DL-alanine		in vitro	According to	OECD Guideline 471 (Bacterial Reverse Mutation Assay)	No	Acceptable	Salmonella typhimurium (as organism)	TA 102			Not reported			yes, concurrent vehicle	without	Negative			2013	10821
N-(malonyl)-N-(2,6-xylyl)-DL-alanine		in vitro	According to	OECD Guideline 471 (Bacterial Reverse Mutation Assay)	No	Acceptable	Salmonella typhimurium (as organism)	TA 1535			Not reported			yes, concurrent vehicle	without	Negative			2013	10821
N-(malonyl)-N-(2,6-xylyl)-DL-alanine		in vitro	According to	OECD Guideline 471 (Bacterial Reverse Mutation Assay)	No	Acceptable	Salmonella typhimurium (as organism)	TA 1537			Not reported			yes, concurrent vehicle	with	Negative			2013	10821
N-(malonyl)-N-(2,6-xylyl)-DL-alanine		in vitro	According to	OECD Guideline 471 (Bacterial Reverse Mutation Assay)	No	Acceptable	Salmonella typhimurium (as organism)	TA 1537			Not reported			yes, concurrent vehicle	without	Negative			2013	10821
N-(malonyl)-N-(2,6-xylyl)-DL-alanine		in vitro	According to	OECD Guideline 471 (Bacterial Reverse Mutation Assay)	No	Acceptable	Salmonella typhimurium (as organism)	TA 98			Not reported			yes, concurrent vehicle	with	Negative			2013	10821
N-(malonyl)-N-(2,6-xylyl)-DL-alanine		in vitro	According to	OECD Guideline 471 (Bacterial Reverse Mutation Assay)	No	Acceptable	Salmonella typhimurium (as organism)	TA 102			Not reported			yes, concurrent vehicle	with	Negative			2013	10821
N-(malonyl)-N-(2,6-xylyl)-DL-alanine		in vitro	According to	OECD Guideline 471 (Bacterial Reverse Mutation Assay)	No	Acceptable	Salmonella typhimurium (as organism)	TA 100			Not reported			yes, concurrent vehicle	with	Negative			2013	10821
N-(malonyl)-N-(2,6-xylyl)-DL-alanine		in vitro	According to	OECD Guideline 471 (Bacterial Reverse Mutation Assay)	No	Acceptable	Salmonella typhimurium (as organism)	TA 98			Not reported			yes, concurrent vehicle	without	Negative			2013	10821
N-(malonyl)-N-(2,6-xylyl)-DL-alanine		in vitro	According to	OECD Guideline 471 (Bacterial Reverse Mutation Assay)	No	Acceptable	Salmonella typhimurium (as organism)	TA 1535			Not reported			yes, concurrent vehicle	with	Negative			2013	10821
Benalaxyl-M	98243-83-5	in vitro	According to	OECD Guideline 473 (In vitro Mammalian Chromosome Aberration Test)	No	Acceptable	Hamster (as animal)	CHO			Not reported			yes, concurrent vehicle	with	Negative			2013	6656
Benalaxyl-M	98243-83-5	in vitro	According to	OECD Guideline 473 (In vitro Mammalian Chromosome Aberration Test)	No	Acceptable	Hamster (as animal)	CHO			Not reported			yes, concurrent vehicle	without	Negative			2013	6656
Benalaxyl-M	98243-83-5	in vitro	According to	OECD Guideline 476 (In vitro Mammalian Cell Gene Mutation Test)	No	Acceptable	House mouse (as animal)	lymphoma L5178Y cells			Not reported			yes, concurrent vehicle	with	Negative	no information		2013	6948
Benalaxyl-M	98243-83-5	in vitro	According to	OECD Guideline 476 (In vitro Mammalian Cell Gene Mutation Test)	No	Acceptable	House mouse (as animal)	lymphoma L5178Y cells			Not reported			yes, concurrent vehicle	without	Negative	no information		2013	6948
Benalaxyl-M	98243-83-5	in vivo	According to	OECD Guideline 474 (Mammalian Erythrocyte Micronucleus Test)	No	Acceptable	House mouse (as animal)	CD-1	10	Male/Female	intraperitoneal	24	h	yes, concurrent vehicle	not applicable	Negative		no evidence	2013	6944
Benalaxyl-M	98243-83-5	in vivo	According to	OECD Guideline 474 (Mammalian Erythrocyte Micronucleus Test)	No	Acceptable	House mouse (as animal)	CD-1	10	Male/Female	intraperitoneal	48	h	yes, concurrent vehicle	not applicable	Negative		no evidence	2013	6944
Benalaxyl-M	98243-83-5	in vitro	According to	OECD Guideline 471 (Bacterial Reverse Mutation Assay)	No	Acceptable	Salmonella typhimurium (as organism)	TA 98			Not reported			yes, concurrent vehicle	with	Negative			2013	6655
Benalaxyl-M	98243-83-5	in vitro	According to	OECD Guideline 471 (Bacterial Reverse Mutation Assay)	No	Acceptable	Salmonella typhimurium (as organism)	TA 98			Not reported			yes, concurrent vehicle	without	Negative			2013	6655
Benalaxyl-M	98243-83-5	in vitro	According to	OECD Guideline 471 (Bacterial Reverse Mutation Assay)	No	Acceptable	Salmonella typhimurium (as organism)	TA 1535			Not reported			yes, concurrent vehicle	with	Negative			2013	6655
Benalaxyl-M	98243-83-5	in vitro	According to	OECD Guideline 471 (Bacterial Reverse Mutation Assay)	No	Acceptable	Salmonella typhimurium (as organism)	TA 100			Not reported			yes, concurrent vehicle	with	Negative			2013	6655
Benalaxyl-M	98243-83-5	in vitro	According to	OECD Guideline 471 (Bacterial Reverse Mutation Assay)	No	Acceptable	Salmonella typhimurium (as organism)	TA 102			Not reported			yes, concurrent vehicle	with	Negative			2013	6655
Benalaxyl-M	98243-83-5	in vitro	According to	OECD Guideline 471 (Bacterial Reverse Mutation Assay)	No	Acceptable	Salmonella typhimurium (as organism)	TA 1535			Not reported			yes, concurrent vehicle	without	Negative			2013	6655
Benalaxyl-M	98243-83-5	in vitro	According to	OECD Guideline 471 (Bacterial Reverse Mutation Assay)	No	Acceptable	Salmonella typhimurium (as organism)	TA 1537			Not reported			yes, concurrent vehicle	without	Negative			2013	6655
Benalaxyl-M	98243-83-5	in vitro	According to	OECD Guideline 471 (Bacterial Reverse Mutation Assay)	No	Acceptable	Salmonella typhimurium (as organism)	TA 102			Not reported			yes, concurrent vehicle	without	Negative			2013	6655
Benalaxyl-M	98243-83-5	in vitro	According to	OECD Guideline 471 (Bacterial Reverse Mutation Assay)	No	Acceptable	Salmonella typhimurium (as organism)	TA 1537			Not reported			yes, concurrent vehicle	with	Negative			2013	6655
Benalaxyl-M	98243-83-5	in vitro	According to	OECD Guideline 471 (Bacterial Reverse Mutation Assay)	No	Acceptable	Salmonella typhimurium (as organism)	TA 100			Not reported			yes, concurrent vehicle	without	Negative			2013	6655
Benalaxyl	71626-11-4	in vitro	According to	OECD Guideline 471 (Bacterial Reverse Mutation Assay)	No	Acceptable	Salmonella typhimurium (as organism)	TA 1535			Not reported			yes, concurrent vehicle	without	Negative			2013	10819
Benalaxyl	71626-11-4	in vitro	According to	OECD Guideline 471 (Bacterial Reverse Mutation Assay)	No	Acceptable	Salmonella typhimurium (as organism)	TA 1535			Not reported			yes, concurrent vehicle	with	Negative			2013	10819
Benalaxyl	71626-11-4	in vitro	According to	OECD Guideline 471 (Bacterial Reverse Mutation Assay)	No	Acceptable	Salmonella typhimurium (as organism)	TA 1537			Not reported			yes, concurrent vehicle	without	Negative			2013	10819
Benalaxyl	71626-11-4	in vitro	According to	OECD Guideline 471 (Bacterial Reverse Mutation Assay)	No	Acceptable	Salmonella typhimurium (as organism)	TA 100			Not reported			yes, concurrent vehicle	without	Negative			2013	10819
Benalaxyl	71626-11-4	in vitro	According to	OECD Guideline 471 (Bacterial Reverse Mutation Assay)	No	Acceptable	Salmonella typhimurium (as organism)	TA 98			Not reported			yes, concurrent vehicle	with	Negative			2013	10819
Benalaxyl	71626-11-4	in vitro	According to	OECD Guideline 471 (Bacterial Reverse Mutation Assay)	No	Acceptable	Salmonella typhimurium (as organism)	TA 98			Not reported			yes, concurrent vehicle	without	Negative			2013	10819
Benalaxyl	71626-11-4	in vitro	According to	OECD Guideline 471 (Bacterial Reverse Mutation Assay)	No	Acceptable	Salmonella typhimurium (as organism)	TA 102			Not reported			yes, concurrent vehicle	without	Negative			2013	10819
Benalaxyl	71626-11-4	in vitro	According to	OECD Guideline 471 (Bacterial Reverse Mutation Assay)	No	Acceptable	Salmonella typhimurium (as organism)	TA 1537			Not reported			yes, concurrent vehicle	with	Negative			2013	10819
Benalaxyl	71626-11-4	in vitro	According to	OECD Guideline 471 (Bacterial Reverse Mutation Assay)	No	Acceptable	Salmonella typhimurium (as organism)	TA 100			Not reported			yes, concurrent vehicle	with	Negative			2013	10819
Benalaxyl	71626-11-4	in vitro	According to	OECD Guideline 471 (Bacterial Reverse Mutation Assay)	No	Acceptable	Salmonella typhimurium (as organism)	TA 102			Not reported			yes, concurrent vehicle	with	Negative			2013	10819
Benalaxyl	71626-11-4	in vitro	Equivalent or similar to	OECD Guideline 471 (Bacterial Reverse Mutation Assay)	Yes	Acceptable	Salmonella typhimurium (as organism)	TA 1538			Not reported			yes, concurrent vehicle	without	Negative			2013	5841
Benalaxyl	71626-11-4	in vitro	Equivalent or similar to	OECD Guideline 471 (Bacterial Reverse Mutation Assay)	Yes	Acceptable	Salmonella typhimurium (as organism)	TA 1535			Not reported			yes, concurrent vehicle	with	Negative			2013	5841
Benalaxyl	71626-11-4	in vitro	Equivalent or similar to	OECD Guideline 471 (Bacterial Reverse Mutation Assay)	Yes	Acceptable	Salmonella typhimurium (as organism)	TA 1538			Not reported			yes, concurrent vehicle	with	Negative			2013	5841
Benalaxyl	71626-11-4	in vitro	Equivalent or similar to	OECD Guideline 471 (Bacterial Reverse Mutation Assay)	Yes	Acceptable	Salmonella typhimurium (as organism)	TA 98			Not reported			yes, concurrent vehicle	with	Negative			2013	5841
Benalaxyl	71626-11-4	in vitro	Equivalent or similar to	OECD Guideline 471 (Bacterial Reverse Mutation Assay)	Yes	Acceptable	Salmonella typhimurium (as organism)	TA 1537			Not reported			yes, concurrent vehicle	with	Negative			2013	5841
Benalaxyl	71626-11-4	in vitro	Equivalent or similar to	OECD Guideline 471 (Bacterial Reverse Mutation Assay)	Yes	Acceptable	Salmonella typhimurium (as organism)	TA 100			Not reported			yes, concurrent vehicle	without	Negative			2013	5841
Benalaxyl	71626-11-4	in vitro	Equivalent or similar to	OECD Guideline 471 (Bacterial Reverse Mutation Assay)	Yes	Acceptable	Salmonella typhimurium (as organism)	TA 1535			Not reported			yes, concurrent vehicle	without	Negative			2013	5841
Benalaxyl	71626-11-4	in vitro	Equivalent or similar to	OECD Guideline 471 (Bacterial Reverse Mutation Assay)	Yes	Acceptable	Salmonella typhimurium (as organism)	TA 100			Not reported			yes, concurrent vehicle	with	Negative			2013	5841
Benalaxyl	71626-11-4	in vitro	Equivalent or similar to	OECD Guideline 471 (Bacterial Reverse Mutation Assay)	Yes	Acceptable	Salmonella typhimurium (as organism)	TA 1537			Not reported			yes, concurrent vehicle	without	Negative			2013	5841
Benalaxyl	71626-11-4	in vitro	Equivalent or similar to	OECD Guideline 471 (Bacterial Reverse Mutation Assay)	Yes	Acceptable	Salmonella typhimurium (as organism)	TA 98			Not reported			yes, concurrent vehicle	without	Negative			2013	5841
Benalaxyl	71626-11-4	in vitro	According to	OECD Guideline 476 (In vitro Mammalian Cell Gene Mutation Test)	No	Acceptable	Hamster (as animal)	lung fibroblasts (V79)			Not reported			yes, concurrent vehicle	with	Negative			2013	8572
Benalaxyl	71626-11-4	in vitro	According to	OECD Guideline 476 (In vitro Mammalian Cell Gene Mutation Test)	No	Acceptable	Hamster (as animal)	lung fibroblasts (V79)			Not reported			yes, concurrent vehicle	without	Negative			2013	8572
Benalaxyl	71626-11-4	in vitro	According to	OECD Guideline 473 (In vitro Mammalian Chromosome Aberration Test)	No	Acceptable	Hamster (as animal)	CHO			Not reported			yes	with	Negative			2013	9898
Benalaxyl	71626-11-4	in vitro	According to	OECD Guideline 473 (In vitro Mammalian Chromosome Aberration Test)	No	Acceptable	Hamster (as animal)	CHO			Not reported			yes	without	Negative			2013	9898
Benalaxyl	71626-11-4	in vitro	According to	OECD Guideline 473 (In vitro Mammalian Chromosome Aberration Test)	No	Acceptable	Human (as organism)	lymphocytes			Not reported			yes, concurrent vehicle	with	Negative			2013	8575
Benalaxyl	71626-11-4	in vitro	According to	OECD Guideline 473 (In vitro Mammalian Chromosome Aberration Test)	No	Acceptable	Human (as organism)	lymphocytes			Not reported			yes, concurrent vehicle	without	Negative			2013	8575
Benalaxyl	71626-11-4	in vivo	According to	OECD Guideline 474 (Mammalian Erythrocyte Micronucleus Test)	No	Acceptable	Rat (as animal)	Not reported	10	Male/Female	intraperitoneal	24	h	yes, concurrent vehicle	not applicable	Negative		no evidence	2013	6945
Benalaxyl	71626-11-4	in vivo	According to	OECD Guideline 474 (Mammalian Erythrocyte Micronucleus Test)	No	Acceptable	Rat (as animal)	Not reported	10	Male/Female	intraperitoneal	48	h	yes, concurrent vehicle	not applicable	Negative		no evidence	2013	6945
Benfluralin	1861-40-1	in vitro	Equivalent or similar to	OECD Guideline 471 (Bacterial Reverse Mutation Assay)	Yes	Acceptable	Escherichia coli (as organism)	WP2 uvr A			Not reported			yes	with	Negative			2008	9645
Benfluralin	1861-40-1	in vitro	Equivalent or similar to	OECD Guideline 471 (Bacterial Reverse Mutation Assay)	Yes	Acceptable	Escherichia coli (as organism)	WP2 uvr A			Not reported			yes	without	Negative			2008	9645
Benfluralin	1861-40-1	in vitro	Equivalent or similar to	OECD Guideline 471 (Bacterial Reverse Mutation Assay)	Yes	Acceptable	Escherichia coli (as organism)	WP2			Not reported			yes	with	Negative			2008	9645
Benfluralin	1861-40-1	in vitro	Equivalent or similar to	OECD Guideline 471 (Bacterial Reverse Mutation Assay)	Yes	Acceptable	Escherichia coli (as organism)	WP2			Not reported			yes	without	Negative			2008	9645
Benfluralin	1861-40-1	in vitro	Equivalent or similar to	OECD Guideline 471 (Bacterial Reverse Mutation Assay)	Yes	Acceptable	Escherichia coli (as organism)	WP2 uvr A			Not reported			yes, concurrent vehicle	with	Negative			2008	9646
Benfluralin	1861-40-1	in vitro	Equivalent or similar to	OECD Guideline 471 (Bacterial Reverse Mutation Assay)	Yes	Acceptable	Escherichia coli (as organism)	WP2 uvr A			Not reported			yes, concurrent vehicle	without	Negative			2008	9646
Benfluralin	1861-40-1	in vitro	According to	OECD Guideline 471 (Bacterial Reverse Mutation Assay)	No	Acceptable	Escherichia coli (as organism)	WP2 uvr A			Not reported			yes, concurrent vehicle	without	Negative			2008	5886
Benfluralin	1861-40-1	in vitro	According to	OECD Guideline 471 (Bacterial Reverse Mutation Assay)	No	Acceptable	Escherichia coli (as organism)	WP2 uvr A			Not reported			yes, concurrent vehicle	with	Negative			2008	5886
Benfluralin	1861-40-1	in vitro	Equivalent or similar to	OECD Guideline 473 (In vitro Mammalian Chromosome Aberration Test)	Yes	Acceptable	Hamster (as animal)	CHO			Not reported			yes	without	Negative			2008	7904
Benfluralin	1861-40-1	in vitro	Equivalent or similar to	OECD Guideline 473 (In vitro Mammalian Chromosome Aberration Test)	Yes	Acceptable	Hamster (as animal)	CHO			Not reported			yes	with	Negative			2008	7904
Benfluralin	1861-40-1	in vitro	Equivalent or similar to	OECD Guideline 476 (In vitro Mammalian Cell Gene Mutation Test)	Yes	Acceptable	House mouse (as animal)	lymphoma L5178Y cells			Not reported			yes	without	Negative	no information		2008	5274
Benfluralin	1861-40-1	in vitro	Equivalent or similar to	OECD Guideline 476 (In vitro Mammalian Cell Gene Mutation Test)	Yes	Acceptable	House mouse (as animal)	lymphoma L5178Y cells			Not reported			yes	with	Negative	no information		2008	5274
Benfluralin	1861-40-1	in vivo	According to	OECD Guideline 474 (Mammalian Erythrocyte Micronucleus Test)	No	Acceptable	House mouse (as animal)	CD-1	12	Male/Female	oral: gavage	24	h	yes, concurrent vehicle	not applicable	Negative		indirect-toxicokinetic investigations	2008	10168
Benfluralin	1861-40-1	in vivo	According to	OECD Guideline 474 (Mammalian Erythrocyte Micronucleus Test)	No	Acceptable	House mouse (as animal)	CD-1	12	Male/Female	oral: gavage	48	h	yes, concurrent vehicle	not applicable	Negative		indirect-toxicokinetic investigations	2008	10168
Benfluralin	1861-40-1	in vitro	Equivalent or similar to	OECD Guideline 471 (Bacterial Reverse Mutation Assay)	Yes	Acceptable	Salmonella typhimurium (as organism)	TA 1535			Not reported			yes	without	Negative			2008	9645
Benfluralin	1861-40-1	in vitro	Equivalent or similar to	OECD Guideline 471 (Bacterial Reverse Mutation Assay)	Yes	Acceptable	Salmonella typhimurium (as organism)	TA 98			Not reported			yes	with	Negative			2008	9645
Benfluralin	1861-40-1	in vitro	Equivalent or similar to	OECD Guideline 471 (Bacterial Reverse Mutation Assay)	Yes	Acceptable	Salmonella typhimurium (as organism)	TA 1538			Not reported			yes	with	Negative			2008	9645
Benfluralin	1861-40-1	in vitro	Equivalent or similar to	OECD Guideline 471 (Bacterial Reverse Mutation Assay)	Yes	Acceptable	Salmonella typhimurium (as organism)	C3052			Not reported			yes	without	Negative			2008	9645
Benfluralin	1861-40-1	in vitro	Equivalent or similar to	OECD Guideline 471 (Bacterial Reverse Mutation Assay)	Yes	Acceptable	Salmonella typhimurium (as organism)	TA 1537			Not reported			yes	with	Negative			2008	9645
Benfluralin	1861-40-1	in vitro	Equivalent or similar to	OECD Guideline 471 (Bacterial Reverse Mutation Assay)	Yes	Acceptable	Salmonella typhimurium (as organism)	TA 98			Not reported			yes	without	Negative			2008	9645
Benfluralin	1861-40-1	in vitro	Equivalent or similar to	OECD Guideline 471 (Bacterial Reverse Mutation Assay)	Yes	Acceptable	Salmonella typhimurium (as organism)	TA 100			Not reported			yes	without	Negative			2008	9645
Benfluralin	1861-40-1	in vitro	Equivalent or similar to	OECD Guideline 471 (Bacterial Reverse Mutation Assay)	Yes	Acceptable	Salmonella typhimurium (as organism)	TA 1537			Not reported			yes	without	Negative			2008	9645
Benfluralin	1861-40-1	in vitro	Equivalent or similar to	OECD Guideline 471 (Bacterial Reverse Mutation Assay)	Yes	Acceptable	Salmonella typhimurium (as organism)	G46			Not reported			yes	with	Negative			2008	9645
Benfluralin	1861-40-1	in vitro	Equivalent or similar to	OECD Guideline 471 (Bacterial Reverse Mutation Assay)	Yes	Acceptable	Salmonella typhimurium (as organism)	TA 1535			Not reported			yes	with	Negative			2008	9645
Benfluralin	1861-40-1	in vitro	Equivalent or similar to	OECD Guideline 471 (Bacterial Reverse Mutation Assay)	Yes	Acceptable	Salmonella typhimurium (as organism)	C3076			Not reported			yes	without	Negative			2008	9645
Benfluralin	1861-40-1	in vitro	Equivalent or similar to	OECD Guideline 471 (Bacterial Reverse Mutation Assay)	Yes	Acceptable	Salmonella typhimurium (as organism)	TA 1538			Not reported			yes	without	Negative			2008	9645
Benfluralin	1861-40-1	in vitro	Equivalent or similar to	OECD Guideline 471 (Bacterial Reverse Mutation Assay)	Yes	Acceptable	Salmonella typhimurium (as organism)	C3076			Not reported			yes	with	Negative			2008	9645
Benfluralin	1861-40-1	in vitro	Equivalent or similar to	OECD Guideline 471 (Bacterial Reverse Mutation Assay)	Yes	Acceptable	Salmonella typhimurium (as organism)	G46			Not reported			yes	without	Negative			2008	9645
Benfluralin	1861-40-1	in vitro	Equivalent or similar to	OECD Guideline 471 (Bacterial Reverse Mutation Assay)	Yes	Acceptable	Salmonella typhimurium (as organism)	TA 100			Not reported			yes	with	Negative			2008	9645
Benfluralin	1861-40-1	in vitro	Equivalent or similar to	OECD Guideline 471 (Bacterial Reverse Mutation Assay)	Yes	Acceptable	Salmonella typhimurium (as organism)	C3052			Not reported			yes	with	Negative			2008	9645
Benfluralin	1861-40-1	in vitro	Equivalent or similar to	OECD Guideline 471 (Bacterial Reverse Mutation Assay)	Yes	Acceptable	Salmonella typhimurium (as organism)	TA 1535			Not reported			yes, concurrent vehicle	without	Negative			2008	9646
Benfluralin	1861-40-1	in vitro	Equivalent or similar to	OECD Guideline 471 (Bacterial Reverse Mutation Assay)	Yes	Acceptable	Salmonella typhimurium (as organism)	TA 98			Not reported			yes, concurrent vehicle	without	Negative			2008	9646
Benfluralin	1861-40-1	in vitro	Equivalent or similar to	OECD Guideline 471 (Bacterial Reverse Mutation Assay)	Yes	Acceptable	Salmonella typhimurium (as organism)	TA 1538			Not reported			yes, concurrent vehicle	with	Negative			2008	9646
Benfluralin	1861-40-1	in vitro	Equivalent or similar to	OECD Guideline 471 (Bacterial Reverse Mutation Assay)	Yes	Acceptable	Salmonella typhimurium (as organism)	TA 100			Not reported			yes, concurrent vehicle	without	Negative			2008	9646
Benfluralin	1861-40-1	in vitro	Equivalent or similar to	OECD Guideline 471 (Bacterial Reverse Mutation Assay)	Yes	Acceptable	Salmonella typhimurium (as organism)	TA 1537			Not reported			yes, concurrent vehicle	with	Negative			2008	9646
Benfluralin	1861-40-1	in vitro	Equivalent or similar to	OECD Guideline 471 (Bacterial Reverse Mutation Assay)	Yes	Acceptable	Salmonella typhimurium (as organism)	TA 98			Not reported			yes, concurrent vehicle	with	Negative			2008	9646
Benfluralin	1861-40-1	in vitro	Equivalent or similar to	OECD Guideline 471 (Bacterial Reverse Mutation Assay)	Yes	Acceptable	Salmonella typhimurium (as organism)	TA 100			Not reported			yes, concurrent vehicle	with	Negative			2008	9646
Benfluralin	1861-40-1	in vitro	Equivalent or similar to	OECD Guideline 471 (Bacterial Reverse Mutation Assay)	Yes	Acceptable	Salmonella typhimurium (as organism)	TA 1537			Not reported			yes, concurrent vehicle	without	Negative			2008	9646
Benfluralin	1861-40-1	in vitro	Equivalent or similar to	OECD Guideline 471 (Bacterial Reverse Mutation Assay)	Yes	Acceptable	Salmonella typhimurium (as organism)	TA 1535			Not reported			yes, concurrent vehicle	with	Negative			2008	9646
Benfluralin	1861-40-1	in vitro	Equivalent or similar to	OECD Guideline 471 (Bacterial Reverse Mutation Assay)	Yes	Acceptable	Salmonella typhimurium (as organism)	TA 1538			Not reported			yes, concurrent vehicle	without	Negative			2008	9646
Benfluralin	1861-40-1	in vitro	According to	OECD Guideline 471 (Bacterial Reverse Mutation Assay)	No	Acceptable	Salmonella typhimurium (as organism)	TA 98			Not reported			yes, concurrent vehicle	without	Negative			2008	5886
Benfluralin	1861-40-1	in vitro	According to	OECD Guideline 471 (Bacterial Reverse Mutation Assay)	No	Acceptable	Salmonella typhimurium (as organism)	TA 1535			Not reported			yes, concurrent vehicle	with	Negative			2008	5886
Benfluralin	1861-40-1	in vitro	According to	OECD Guideline 471 (Bacterial Reverse Mutation Assay)	No	Acceptable	Salmonella typhimurium (as organism)	TA 1538			Not reported			yes, concurrent vehicle	without	Negative			2008	5886
Benfluralin	1861-40-1	in vitro	According to	OECD Guideline 471 (Bacterial Reverse Mutation Assay)	No	Acceptable	Salmonella typhimurium (as organism)	TA 1537			Not reported			yes, concurrent vehicle	with	Negative			2008	5886
Benfluralin	1861-40-1	in vitro	According to	OECD Guideline 471 (Bacterial Reverse Mutation Assay)	No	Acceptable	Salmonella typhimurium (as organism)	TA 1538			Not reported			yes, concurrent vehicle	with	Negative			2008	5886
Benfluralin	1861-40-1	in vitro	According to	OECD Guideline 471 (Bacterial Reverse Mutation Assay)	No	Acceptable	Salmonella typhimurium (as organism)	TA 98			Not reported			yes, concurrent vehicle	with	Negative			2008	5886
Benfluralin	1861-40-1	in vitro	According to	OECD Guideline 471 (Bacterial Reverse Mutation Assay)	No	Acceptable	Salmonella typhimurium (as organism)	TA 100			Not reported			yes, concurrent vehicle	without	Negative			2008	5886
Benfluralin	1861-40-1	in vitro	According to	OECD Guideline 471 (Bacterial Reverse Mutation Assay)	No	Acceptable	Salmonella typhimurium (as organism)	TA 100			Not reported			yes, concurrent vehicle	with	Negative			2008	5886
Benfluralin	1861-40-1	in vitro	According to	OECD Guideline 471 (Bacterial Reverse Mutation Assay)	No	Acceptable	Salmonella typhimurium (as organism)	TA 1537			Not reported			yes, concurrent vehicle	without	Negative			2008	5886
Benfluralin	1861-40-1	in vitro	According to	OECD Guideline 471 (Bacterial Reverse Mutation Assay)	No	Acceptable	Salmonella typhimurium (as organism)	TA 1535			Not reported			yes, concurrent vehicle	without	Negative			2008	5886
Benfuracarb	82560-54-1	in vivo	Equivalent or similar to	OECD Guideline 474 (Mammalian Erythrocyte Micronucleus Test)	Yes	Acceptable	House mouse (as animal)	CD-1	8	Male/Female	oral: gavage	6	h	no data	not applicable	Negative		indirect-toxicokinetic investigations	2009	6647
Benfuracarb	82560-54-1	in vitro	Equivalent or similar to	OECD Guideline 476 (In vitro Mammalian Cell Gene Mutation Test)	Yes	Acceptable	House mouse (as animal)	lymphoma L5178Y cells			Not reported			yes, concurrent vehicle	without	Negative	no information		2009	10521
Benfuracarb	82560-54-1	in vitro	Equivalent or similar to	OECD Guideline 476 (In vitro Mammalian Cell Gene Mutation Test)	Yes	Acceptable	House mouse (as animal)	lymphoma L5178Y cells			Not reported			yes, concurrent vehicle	with	Negative	no information		2009	10521
Benfuracarb	82560-54-1	in vivo	According to	OECD Guideline 474 (Mammalian Erythrocyte Micronucleus Test)	No	Acceptable	House mouse (as animal)	NMRI	10	Male/Female	intraperitoneal	24	h	yes, historical	not applicable	Negative		indirect evidence-systemic toxicity	2009	8442
Benfuracarb	82560-54-1	in vivo	According to	OECD Guideline 474 (Mammalian Erythrocyte Micronucleus Test)	No	Acceptable	House mouse (as animal)	NMRI	10	Male/Female	intraperitoneal	48	h	yes, historical	not applicable	Negative		indirect evidence-systemic toxicity	2009	8442
Benfuracarb	82560-54-1	in vivo	According to	OECD Guideline 474 (Mammalian Erythrocyte Micronucleus Test)	No	Acceptable	House mouse (as animal)	NMRI	10	Male/Female	intraperitoneal	48	h	yes, concurrent vehicle	not applicable	Inconclusive		no evidence	2009	10240
Benfuracarb	82560-54-1	in vivo	According to	OECD Guideline 474 (Mammalian Erythrocyte Micronucleus Test)	No	Acceptable	House mouse (as animal)	NMRI	10	Male/Female	intraperitoneal	24	h	yes, concurrent vehicle	not applicable	Inconclusive		no evidence	2009	10240
Benfuracarb	82560-54-1	in vivo	According to	OECD Guideline 474 (Mammalian Erythrocyte Micronucleus Test)	No	Acceptable	House mouse (as animal)	NMRI	10	Male/Female	intraperitoneal	72	h	yes, concurrent vehicle	not applicable	Inconclusive		no evidence	2009	10240
Benfuracarb	82560-54-1	in vitro	According to	OECD Guideline 473 (In vitro Mammalian Chromosome Aberration Test)	No	Acceptable	Human (as organism)	lymphocytes			Not reported			yes, concurrent vehicle	with	Negative			2009	8441
Benfuracarb	82560-54-1	in vitro	According to	OECD Guideline 473 (In vitro Mammalian Chromosome Aberration Test)	No	Acceptable	Human (as organism)	lymphocytes			Not reported			yes, concurrent vehicle	without	Negative			2009	8441
Benfuracarb	82560-54-1	in vivo	According to	OECD Guideline 475 (Mammalian Bone Marrow Chromosome Aberration Test)	No	Acceptable	Rat (as animal)	Sprague-Dawley	10	Male/Female	oral: gavage	24	h	yes	not applicable	Negative			2009	6648
Benfuracarb	82560-54-1	in vivo	According to	OECD Guideline 475 (Mammalian Bone Marrow Chromosome Aberration Test)	No	Acceptable	Rat (as animal)	Sprague-Dawley	10	Male/Female	oral: gavage	48	h	yes	not applicable	Negative			2009	6648
Benfuracarb	82560-54-1	in vivo	According to	OECD Guideline 475 (Mammalian Bone Marrow Chromosome Aberration Test)	No	Acceptable	Rat (as animal)	Sprague-Dawley	10	Male/Female	oral: gavage	6	h	yes	not applicable	Negative			2009	6648
Benfuracarb	82560-54-1	in vitro	Equivalent or similar to	OECD Guideline 471 (Bacterial Reverse Mutation Assay)	Yes	Acceptable	Salmonella typhimurium (as organism)	TA 100			Not reported			no data	without	Negative			2009	8359
Benfuracarb	82560-54-1	in vitro	Equivalent or similar to	OECD Guideline 471 (Bacterial Reverse Mutation Assay)	Yes	Acceptable	Salmonella typhimurium (as organism)	TA 1537			Not reported			no data	with	Negative			2009	8359
Benfuracarb	82560-54-1	in vitro	Equivalent or similar to	OECD Guideline 471 (Bacterial Reverse Mutation Assay)	Yes	Acceptable	Salmonella typhimurium (as organism)	TA 1535			Not reported			no data	without	Negative			2009	8359
Benfuracarb	82560-54-1	in vitro	Equivalent or similar to	OECD Guideline 471 (Bacterial Reverse Mutation Assay)	Yes	Acceptable	Salmonella typhimurium (as organism)	TA 100			Not reported			no data	with	Negative			2009	8359
Benfuracarb	82560-54-1	in vitro	Equivalent or similar to	OECD Guideline 471 (Bacterial Reverse Mutation Assay)	Yes	Acceptable	Salmonella typhimurium (as organism)	TA 1538			Not reported			no data	with	Negative			2009	8359
Benfuracarb	82560-54-1	in vitro	Equivalent or similar to	OECD Guideline 471 (Bacterial Reverse Mutation Assay)	Yes	Acceptable	Salmonella typhimurium (as organism)	TA 1537			Not reported			no data	without	Negative			2009	8359
Benfuracarb	82560-54-1	in vitro	Equivalent or similar to	OECD Guideline 471 (Bacterial Reverse Mutation Assay)	Yes	Acceptable	Salmonella typhimurium (as organism)	TA 98			Not reported			no data	with	Negative			2009	8359
Benfuracarb	82560-54-1	in vitro	Equivalent or similar to	OECD Guideline 471 (Bacterial Reverse Mutation Assay)	Yes	Acceptable	Salmonella typhimurium (as organism)	TA 1535			Not reported			no data	with	Negative			2009	8359
Benfuracarb	82560-54-1	in vitro	Equivalent or similar to	OECD Guideline 471 (Bacterial Reverse Mutation Assay)	Yes	Acceptable	Salmonella typhimurium (as organism)	TA 1538			Not reported			no data	without	Negative			2009	8359
Benfuracarb	82560-54-1	in vitro	Equivalent or similar to	OECD Guideline 471 (Bacterial Reverse Mutation Assay)	Yes	Acceptable	Salmonella typhimurium (as organism)	TA 98			Not reported			no data	without	Negative			2009	8359
Benfuracarb	82560-54-1	in vitro	Equivalent or similar to	OECD Guideline 471 (Bacterial Reverse Mutation Assay)	Yes	Acceptable	Salmonella typhimurium (as organism)	TA 98			Not reported			no data	without	Negative			2009	8360
Benfuracarb	82560-54-1	in vitro	Equivalent or similar to	OECD Guideline 471 (Bacterial Reverse Mutation Assay)	Yes	Acceptable	Salmonella typhimurium (as organism)	TA 1538			Not reported			no data	without	Negative			2009	8360
Benfuracarb	82560-54-1	in vitro	Equivalent or similar to	OECD Guideline 471 (Bacterial Reverse Mutation Assay)	Yes	Acceptable	Salmonella typhimurium (as organism)	TA 1535			Not reported			no data	without	Negative			2009	8360
Benfuracarb	82560-54-1	in vitro	Equivalent or similar to	OECD Guideline 471 (Bacterial Reverse Mutation Assay)	Yes	Acceptable	Salmonella typhimurium (as organism)	TA 1537			Not reported			no data	with	Negative			2009	8360
Benfuracarb	82560-54-1	in vitro	Equivalent or similar to	OECD Guideline 471 (Bacterial Reverse Mutation Assay)	Yes	Acceptable	Salmonella typhimurium (as organism)	TA 100			Not reported			no data	without	Negative			2009	8360
Benfuracarb	82560-54-1	in vitro	Equivalent or similar to	OECD Guideline 471 (Bacterial Reverse Mutation Assay)	Yes	Acceptable	Salmonella typhimurium (as organism)	TA 100			Not reported			no data	with	Negative			2009	8360
Benfuracarb	82560-54-1	in vitro	Equivalent or similar to	OECD Guideline 471 (Bacterial Reverse Mutation Assay)	Yes	Acceptable	Salmonella typhimurium (as organism)	TA 1535			Not reported			no data	with	Negative			2009	8360
Benfuracarb	82560-54-1	in vitro	Equivalent or similar to	OECD Guideline 471 (Bacterial Reverse Mutation Assay)	Yes	Acceptable	Salmonella typhimurium (as organism)	TA 98			Not reported			no data	with	Negative			2009	8360
Benfuracarb	82560-54-1	in vitro	Equivalent or similar to	OECD Guideline 471 (Bacterial Reverse Mutation Assay)	Yes	Acceptable	Salmonella typhimurium (as organism)	TA 1537			Not reported			no data	without	Negative			2009	8360
Benfuracarb	82560-54-1	in vitro	Equivalent or similar to	OECD Guideline 471 (Bacterial Reverse Mutation Assay)	Yes	Acceptable	Salmonella typhimurium (as organism)	TA 1538			Not reported			no data	with	Negative			2009	8360
Carbofuran	1563-66-2	in vitro	According to	OECD Guideline 471 (Bacterial Reverse Mutation Assay)	No	Acceptable	Escherichia coli (as organism)	WP2 uvr A			Not reported			no data	with	Negative			2009	7751
Carbofuran	1563-66-2	in vitro	According to	OECD Guideline 471 (Bacterial Reverse Mutation Assay)	No	Acceptable	Escherichia coli (as organism)	WP2 uvr A			Not reported			no data	without	Negative			2009	7751
Carbofuran	1563-66-2	in vitro	Equivalent or similar to	OECD Guideline 476 (In vitro Mammalian Cell Gene Mutation Test)	No data	Acceptable	Hamster (as animal)	lung fibroblasts (V79)			Not reported			no data	no data	Negative			2009	5362
Carbofuran	1563-66-2	in vitro	Equivalent or similar to	OECD Guideline 473 (In vitro Mammalian Chromosome Aberration Test)	No data	Acceptable	Hamster (as animal)	CHO			Not reported			no data	without	Negative			2009	10368
Carbofuran	1563-66-2	in vitro	Equivalent or similar to	OECD Guideline 473 (In vitro Mammalian Chromosome Aberration Test)	No data	Acceptable	Hamster (as animal)	CHO			Not reported			no data	with	Negative			2009	10368
Carbofuran	1563-66-2	in vitro	Equivalent or similar to	OECD Guideline 473 (In vitro Mammalian Chromosome Aberration Test)	No data	Acceptable	Hamster (as animal)	CHO			Not reported			no data	without	Negative			2009	10368
Carbofuran	1563-66-2	in vitro	Equivalent or similar to	OECD Guideline 473 (In vitro Mammalian Chromosome Aberration Test)	No data	Acceptable	Hamster (as animal)	CHO			Not reported			no data	with	Negative			2009	10368
Carbofuran	1563-66-2	in vitro	Equivalent or similar to	OECD Guideline 476 (In vitro Mammalian Cell Gene Mutation Test)	Yes	Acceptable	House mouse (as animal)	lymphoma L5178Y cells			Not reported			no data	without	Positive	no information		2009	7851
Carbofuran	1563-66-2	in vitro	Equivalent or similar to	OECD Guideline 476 (In vitro Mammalian Cell Gene Mutation Test)	Yes	Acceptable	House mouse (as animal)	lymphoma L5178Y cells			Not reported			no data	with	Negative	no information		2009	7851
Carbofuran	1563-66-2	in vivo	Equivalent or similar to	OECD Guideline 474 (Mammalian Erythrocyte Micronucleus Test)	No data	Acceptable	House mouse (as animal)	Not reported		No data	oral: gavage			no data	not applicable	Negative		no evidence	2009	6622
Carbofuran	1563-66-2	in vivo	Equivalent or similar to	OECD Guideline 475 (Mammalian Bone Marrow Chromosome Aberration Test)	No data	Acceptable	House mouse (as animal)	Not reported		No data	oral: unspecified			no data	not applicable	Negative			2009	6621
Carbofuran	1563-66-2	in vitro	Equivalent or similar to	OECD Guideline 476 (In vitro Mammalian Cell Gene Mutation Test)	No data	Acceptable	House mouse (as animal)	lymphoma L5178Y cells			Not reported			no data	with	Positive	no information		2009	8032
Carbofuran	1563-66-2	in vitro	Equivalent or similar to	OECD Guideline 476 (In vitro Mammalian Cell Gene Mutation Test)	No data	Acceptable	House mouse (as animal)	lymphoma L5178Y cells			Not reported			no data	without	Positive	no information		2009	8032
Carbofuran	1563-66-2	in vitro	According to	OECD Guideline 471 (Bacterial Reverse Mutation Assay)	No	Acceptable	Salmonella typhimurium (as organism)	TA 100			Not reported			no data	without	Negative			2009	7751
Carbofuran	1563-66-2	in vitro	According to	OECD Guideline 471 (Bacterial Reverse Mutation Assay)	No	Acceptable	Salmonella typhimurium (as organism)	TA 1537			Not reported			no data	with	Negative			2009	7751
Carbofuran	1563-66-2	in vitro	According to	OECD Guideline 471 (Bacterial Reverse Mutation Assay)	No	Acceptable	Salmonella typhimurium (as organism)	TA 100			Not reported			no data	with	Negative			2009	7751
Carbofuran	1563-66-2	in vitro	According to	OECD Guideline 471 (Bacterial Reverse Mutation Assay)	No	Acceptable	Salmonella typhimurium (as organism)	TA 1535			Not reported			no data	with	Negative			2009	7751
Carbofuran	1563-66-2	in vitro	According to	OECD Guideline 471 (Bacterial Reverse Mutation Assay)	No	Acceptable	Salmonella typhimurium (as organism)	TA 1537			Not reported			no data	without	Negative			2009	7751
Carbofuran	1563-66-2	in vitro	According to	OECD Guideline 471 (Bacterial Reverse Mutation Assay)	No	Acceptable	Salmonella typhimurium (as organism)	TA 1535			Not reported			no data	without	Negative			2009	7751
Carbofuran	1563-66-2	in vitro	According to	OECD Guideline 471 (Bacterial Reverse Mutation Assay)	No	Acceptable	Salmonella typhimurium (as organism)	TA 1538			Not reported			no data	without	Negative			2009	7751
Carbofuran	1563-66-2	in vitro	According to	OECD Guideline 471 (Bacterial Reverse Mutation Assay)	No	Acceptable	Salmonella typhimurium (as organism)	TA 98			Not reported			no data	without	Negative			2009	7751
Carbofuran	1563-66-2	in vitro	According to	OECD Guideline 471 (Bacterial Reverse Mutation Assay)	No	Acceptable	Salmonella typhimurium (as organism)	TA 1538			Not reported			no data	with	Negative			2009	7751
Carbofuran	1563-66-2	in vitro	According to	OECD Guideline 471 (Bacterial Reverse Mutation Assay)	No	Acceptable	Salmonella typhimurium (as organism)	TA 98			Not reported			no data	with	Negative			2009	7751
Carbofuran	1563-66-2	in vitro	Equivalent or similar to	OECD Guideline 471 (Bacterial Reverse Mutation Assay)	Yes	Acceptable	Salmonella typhimurium (as organism)	TA 1537			Not reported			no data	with	Negative			2009	7045
Carbofuran	1563-66-2	in vitro	Equivalent or similar to	OECD Guideline 471 (Bacterial Reverse Mutation Assay)	Yes	Acceptable	Salmonella typhimurium (as organism)	TA 98			Not reported			no data	without	Negative			2009	7045
Carbofuran	1563-66-2	in vitro	Equivalent or similar to	OECD Guideline 471 (Bacterial Reverse Mutation Assay)	Yes	Acceptable	Salmonella typhimurium (as organism)	TA 1537			Not reported			no data	without	Negative			2009	7045
Carbofuran	1563-66-2	in vitro	Equivalent or similar to	OECD Guideline 471 (Bacterial Reverse Mutation Assay)	Yes	Acceptable	Salmonella typhimurium (as organism)	TA 1538			Not reported			no data	without	Negative			2009	7045
Carbofuran	1563-66-2	in vitro	Equivalent or similar to	OECD Guideline 471 (Bacterial Reverse Mutation Assay)	Yes	Acceptable	Salmonella typhimurium (as organism)	TA 98			Not reported			no data	with	Negative			2009	7045
Carbofuran	1563-66-2	in vitro	Equivalent or similar to	OECD Guideline 471 (Bacterial Reverse Mutation Assay)	Yes	Acceptable	Salmonella typhimurium (as organism)	TA 1535			Not reported			no data	without	Positive			2009	7045
Carbofuran	1563-66-2	in vitro	Equivalent or similar to	OECD Guideline 471 (Bacterial Reverse Mutation Assay)	Yes	Acceptable	Salmonella typhimurium (as organism)	TA 100			Not reported			no data	without	Negative			2009	7045
Carbofuran	1563-66-2	in vitro	Equivalent or similar to	OECD Guideline 471 (Bacterial Reverse Mutation Assay)	Yes	Acceptable	Salmonella typhimurium (as organism)	TA 100			Not reported			no data	with	Negative			2009	7045
Carbofuran	1563-66-2	in vitro	Equivalent or similar to	OECD Guideline 471 (Bacterial Reverse Mutation Assay)	Yes	Acceptable	Salmonella typhimurium (as organism)	TA 1538			Not reported			no data	with	Negative			2009	7045
Carbofuran	1563-66-2	in vitro	Equivalent or similar to	OECD Guideline 471 (Bacterial Reverse Mutation Assay)	Yes	Acceptable	Salmonella typhimurium (as organism)	TA 1535			Not reported			no data	with	Positive			2009	7045
Carbofuran	1563-66-2	in vitro	Equivalent or similar to	OECD Guideline 471 (Bacterial Reverse Mutation Assay)	Yes	Acceptable	Salmonella typhimurium (as organism)	TA 1538			Not reported			no data	with	Negative			2009	5850
Carbofuran	1563-66-2	in vitro	Equivalent or similar to	OECD Guideline 471 (Bacterial Reverse Mutation Assay)	Yes	Acceptable	Salmonella typhimurium (as organism)	TA 1535			Not reported			no data	with	Negative			2009	5850
Carbofuran	1563-66-2	in vitro	Equivalent or similar to	OECD Guideline 471 (Bacterial Reverse Mutation Assay)	Yes	Acceptable	Salmonella typhimurium (as organism)	TA 100			Not reported			no data	without	Negative			2009	5850
Carbofuran	1563-66-2	in vitro	Equivalent or similar to	OECD Guideline 471 (Bacterial Reverse Mutation Assay)	Yes	Acceptable	Salmonella typhimurium (as organism)	TA 1535			Not reported			no data	without	Negative			2009	5850
Carbofuran	1563-66-2	in vitro	Equivalent or similar to	OECD Guideline 471 (Bacterial Reverse Mutation Assay)	Yes	Acceptable	Salmonella typhimurium (as organism)	TA 98			Not reported			no data	without	Negative			2009	5850
Carbofuran	1563-66-2	in vitro	Equivalent or similar to	OECD Guideline 471 (Bacterial Reverse Mutation Assay)	Yes	Acceptable	Salmonella typhimurium (as organism)	TA 1537			Not reported			no data	with	Negative			2009	5850
Carbofuran	1563-66-2	in vitro	Equivalent or similar to	OECD Guideline 471 (Bacterial Reverse Mutation Assay)	Yes	Acceptable	Salmonella typhimurium (as organism)	TA 1538			Not reported			no data	without	Negative			2009	5850
Carbofuran	1563-66-2	in vitro	Equivalent or similar to	OECD Guideline 471 (Bacterial Reverse Mutation Assay)	Yes	Acceptable	Salmonella typhimurium (as organism)	TA 100			Not reported			no data	with	Negative			2009	5850
Carbofuran	1563-66-2	in vitro	Equivalent or similar to	OECD Guideline 471 (Bacterial Reverse Mutation Assay)	Yes	Acceptable	Salmonella typhimurium (as organism)	TA 1537			Not reported			no data	without	Negative			2009	5850
Carbofuran	1563-66-2	in vitro	Equivalent or similar to	OECD Guideline 471 (Bacterial Reverse Mutation Assay)	Yes	Acceptable	Salmonella typhimurium (as organism)	TA 98			Not reported			no data	with	Negative			2009	5850
Carbofuran	1563-66-2	in vitro	Equivalent or similar to	OECD Guideline 471 (Bacterial Reverse Mutation Assay)	Yes	Acceptable	Salmonella typhimurium (as organism)	TA 1535			Not reported			no data	without	Positive			2009	6647
Carbofuran	1563-66-2	in vitro	Equivalent or similar to	OECD Guideline 471 (Bacterial Reverse Mutation Assay)	Yes	Acceptable	Salmonella typhimurium (as organism)	TA 1538			Not reported			no data	with	Negative			2009	6647
Carbofuran	1563-66-2	in vitro	Equivalent or similar to	OECD Guideline 471 (Bacterial Reverse Mutation Assay)	Yes	Acceptable	Salmonella typhimurium (as organism)	TA 98			Not reported			no data	without	Negative			2009	6647
Carbofuran	1563-66-2	in vitro	Equivalent or similar to	OECD Guideline 471 (Bacterial Reverse Mutation Assay)	Yes	Acceptable	Salmonella typhimurium (as organism)	TA 100			Not reported			no data	with	Negative			2009	6647
Carbofuran	1563-66-2	in vitro	Equivalent or similar to	OECD Guideline 471 (Bacterial Reverse Mutation Assay)	Yes	Acceptable	Salmonella typhimurium (as organism)	TA 1538			Not reported			no data	without	Negative			2009	6647
Carbofuran	1563-66-2	in vitro	Equivalent or similar to	OECD Guideline 471 (Bacterial Reverse Mutation Assay)	Yes	Acceptable	Salmonella typhimurium (as organism)	TA 100			Not reported			no data	without	Negative			2009	6647
Carbofuran	1563-66-2	in vitro	Equivalent or similar to	OECD Guideline 471 (Bacterial Reverse Mutation Assay)	Yes	Acceptable	Salmonella typhimurium (as organism)	TA 1535			Not reported			no data	with	Positive			2009	6647
Carbofuran	1563-66-2	in vitro	Equivalent or similar to	OECD Guideline 471 (Bacterial Reverse Mutation Assay)	Yes	Acceptable	Salmonella typhimurium (as organism)	TA 1537			Not reported			no data	with	Negative			2009	6647
Carbofuran	1563-66-2	in vitro	Equivalent or similar to	OECD Guideline 471 (Bacterial Reverse Mutation Assay)	Yes	Acceptable	Salmonella typhimurium (as organism)	TA 1537			Not reported			no data	without	Negative			2009	6647
Carbofuran	1563-66-2	in vitro	Equivalent or similar to	OECD Guideline 471 (Bacterial Reverse Mutation Assay)	Yes	Acceptable	Salmonella typhimurium (as organism)	TA 98			Not reported			no data	with	Negative			2009	6647
Carbofuran	1563-66-2	in vitro	Equivalent or similar to	OECD Guideline 471 (Bacterial Reverse Mutation Assay)	Yes	Acceptable	Salmonella typhimurium (as organism)	TA 1535			Not reported			no data	with	Positive			2009	6647
Carbofuran	1563-66-2	in vitro	Equivalent or similar to	OECD Guideline 471 (Bacterial Reverse Mutation Assay)	Yes	Acceptable	Salmonella typhimurium (as organism)	TA 1538			Not reported			no data	without	Negative			2009	6647
Carbofuran	1563-66-2	in vitro	Equivalent or similar to	OECD Guideline 471 (Bacterial Reverse Mutation Assay)	Yes	Acceptable	Salmonella typhimurium (as organism)	TA 1537			Not reported			no data	with	Negative			2009	6647
Carbofuran	1563-66-2	in vitro	Equivalent or similar to	OECD Guideline 471 (Bacterial Reverse Mutation Assay)	Yes	Acceptable	Salmonella typhimurium (as organism)	TA 100			Not reported			no data	with	Negative			2009	6647
Carbofuran	1563-66-2	in vitro	Equivalent or similar to	OECD Guideline 471 (Bacterial Reverse Mutation Assay)	Yes	Acceptable	Salmonella typhimurium (as organism)	TA 1538			Not reported			no data	with	Negative			2009	6647
Carbofuran	1563-66-2	in vitro	Equivalent or similar to	OECD Guideline 471 (Bacterial Reverse Mutation Assay)	Yes	Acceptable	Salmonella typhimurium (as organism)	TA 98			Not reported			no data	without	Negative			2009	6647
Carbofuran	1563-66-2	in vitro	Equivalent or similar to	OECD Guideline 471 (Bacterial Reverse Mutation Assay)	Yes	Acceptable	Salmonella typhimurium (as organism)	TA 1537			Not reported			no data	without	Negative			2009	6647
Carbofuran	1563-66-2	in vitro	Equivalent or similar to	OECD Guideline 471 (Bacterial Reverse Mutation Assay)	Yes	Acceptable	Salmonella typhimurium (as organism)	TA 1535			Not reported			no data	without	Positive			2009	6647
Carbofuran	1563-66-2	in vitro	Equivalent or similar to	OECD Guideline 471 (Bacterial Reverse Mutation Assay)	Yes	Acceptable	Salmonella typhimurium (as organism)	TA 98			Not reported			no data	with	Negative			2009	6647
Carbofuran	1563-66-2	in vitro	Equivalent or similar to	OECD Guideline 471 (Bacterial Reverse Mutation Assay)	Yes	Acceptable	Salmonella typhimurium (as organism)	TA 100			Not reported			no data	without	Negative			2009	6647
Carbofuran	1563-66-2	in vitro	Equivalent or similar to	OECD Guideline 471 (Bacterial Reverse Mutation Assay)	Yes	Acceptable	Salmonella typhimurium (as organism)	TA 100			Not reported			no data	with	Negative			2009	6647
Carbofuran	1563-66-2	in vitro	Equivalent or similar to	OECD Guideline 471 (Bacterial Reverse Mutation Assay)	Yes	Acceptable	Salmonella typhimurium (as organism)	TA 1535			Not reported			no data	without	Positive			2009	6647
Carbofuran	1563-66-2	in vitro	Equivalent or similar to	OECD Guideline 471 (Bacterial Reverse Mutation Assay)	Yes	Acceptable	Salmonella typhimurium (as organism)	TA 1538			Not reported			no data	without	Negative			2009	6647
Carbofuran	1563-66-2	in vitro	Equivalent or similar to	OECD Guideline 471 (Bacterial Reverse Mutation Assay)	Yes	Acceptable	Salmonella typhimurium (as organism)	TA 98			Not reported			no data	without	Negative			2009	6647
Carbofuran	1563-66-2	in vitro	Equivalent or similar to	OECD Guideline 471 (Bacterial Reverse Mutation Assay)	Yes	Acceptable	Salmonella typhimurium (as organism)	TA 1537			Not reported			no data	without	Negative			2009	6647
Carbofuran	1563-66-2	in vitro	Equivalent or similar to	OECD Guideline 471 (Bacterial Reverse Mutation Assay)	Yes	Acceptable	Salmonella typhimurium (as organism)	TA 98			Not reported			no data	with	Negative			2009	6647
Carbofuran	1563-66-2	in vitro	Equivalent or similar to	OECD Guideline 471 (Bacterial Reverse Mutation Assay)	Yes	Acceptable	Salmonella typhimurium (as organism)	TA 1535			Not reported			no data	with	Positive			2009	6647
Carbofuran	1563-66-2	in vitro	Equivalent or similar to	OECD Guideline 471 (Bacterial Reverse Mutation Assay)	Yes	Acceptable	Salmonella typhimurium (as organism)	TA 100			Not reported			no data	without	Negative			2009	6647
Carbofuran	1563-66-2	in vitro	Equivalent or similar to	OECD Guideline 471 (Bacterial Reverse Mutation Assay)	Yes	Acceptable	Salmonella typhimurium (as organism)	TA 1538			Not reported			no data	with	Negative			2009	6647
Carbofuran	1563-66-2	in vitro	Equivalent or similar to	OECD Guideline 471 (Bacterial Reverse Mutation Assay)	Yes	Acceptable	Salmonella typhimurium (as organism)	TA 1537			Not reported			no data	with	Negative			2009	6647
Carbofuran	1563-66-2	in vitro	Equivalent or similar to	OECD Guideline 471 (Bacterial Reverse Mutation Assay)	Yes	Acceptable	Salmonella typhimurium (as organism)	TA 100			Not reported			no data	without	Negative			2009	7045
Carbofuran	1563-66-2	in vitro	Equivalent or similar to	OECD Guideline 471 (Bacterial Reverse Mutation Assay)	Yes	Acceptable	Salmonella typhimurium (as organism)	TA 1535			Not reported			no data	without	Positive			2009	7045
Carbofuran	1563-66-2	in vitro	Equivalent or similar to	OECD Guideline 471 (Bacterial Reverse Mutation Assay)	Yes	Acceptable	Salmonella typhimurium (as organism)	TA 1538			Not reported			no data	with	Negative			2009	7045
Carbofuran	1563-66-2	in vitro	Equivalent or similar to	OECD Guideline 471 (Bacterial Reverse Mutation Assay)	Yes	Acceptable	Salmonella typhimurium (as organism)	TA 1535			Not reported			no data	with	Positive			2009	7045
Carbofuran	1563-66-2	in vitro	Equivalent or similar to	OECD Guideline 471 (Bacterial Reverse Mutation Assay)	Yes	Acceptable	Salmonella typhimurium (as organism)	TA 98			Not reported			no data	with	Negative			2009	7045
Carbofuran	1563-66-2	in vitro	Equivalent or similar to	OECD Guideline 471 (Bacterial Reverse Mutation Assay)	Yes	Acceptable	Salmonella typhimurium (as organism)	TA 1538			Not reported			no data	without	Negative			2009	7045
Carbofuran	1563-66-2	in vitro	Equivalent or similar to	OECD Guideline 471 (Bacterial Reverse Mutation Assay)	Yes	Acceptable	Salmonella typhimurium (as organism)	TA 1537			Not reported			no data	with	Negative			2009	7045
Carbofuran	1563-66-2	in vitro	Equivalent or similar to	OECD Guideline 471 (Bacterial Reverse Mutation Assay)	Yes	Acceptable	Salmonella typhimurium (as organism)	TA 1537			Not reported			no data	without	Negative			2009	7045
Carbofuran	1563-66-2	in vitro	Equivalent or similar to	OECD Guideline 471 (Bacterial Reverse Mutation Assay)	Yes	Acceptable	Salmonella typhimurium (as organism)	TA 98			Not reported			no data	without	Negative			2009	7045
Carbofuran	1563-66-2	in vitro	Equivalent or similar to	OECD Guideline 471 (Bacterial Reverse Mutation Assay)	Yes	Acceptable	Salmonella typhimurium (as organism)	TA 100			Not reported			no data	with	Negative			2009	7045
Carbofuran	1563-66-2	in vitro	Equivalent or similar to	OECD Guideline 471 (Bacterial Reverse Mutation Assay)	Yes	Acceptable	Salmonella typhimurium (as organism)	TA 98			Not reported			no data	with	Negative			2009	7045
Carbofuran	1563-66-2	in vitro	Equivalent or similar to	OECD Guideline 471 (Bacterial Reverse Mutation Assay)	Yes	Acceptable	Salmonella typhimurium (as organism)	TA 98			Not reported			no data	without	Negative			2009	7045
Carbofuran	1563-66-2	in vitro	Equivalent or similar to	OECD Guideline 471 (Bacterial Reverse Mutation Assay)	Yes	Acceptable	Salmonella typhimurium (as organism)	TA 100			Not reported			no data	without	Negative			2009	7045
Carbofuran	1563-66-2	in vitro	Equivalent or similar to	OECD Guideline 471 (Bacterial Reverse Mutation Assay)	Yes	Acceptable	Salmonella typhimurium (as organism)	TA 1537			Not reported			no data	with	Negative			2009	7045
Carbofuran	1563-66-2	in vitro	Equivalent or similar to	OECD Guideline 471 (Bacterial Reverse Mutation Assay)	Yes	Acceptable	Salmonella typhimurium (as organism)	TA 1538			Not reported			no data	with	Negative			2009	7045
Carbofuran	1563-66-2	in vitro	Equivalent or similar to	OECD Guideline 471 (Bacterial Reverse Mutation Assay)	Yes	Acceptable	Salmonella typhimurium (as organism)	TA 1535			Not reported			no data	with	Positive			2009	7045
Carbofuran	1563-66-2	in vitro	Equivalent or similar to	OECD Guideline 471 (Bacterial Reverse Mutation Assay)	Yes	Acceptable	Salmonella typhimurium (as organism)	TA 100			Not reported			no data	with	Negative			2009	7045
Carbofuran	1563-66-2	in vitro	Equivalent or similar to	OECD Guideline 471 (Bacterial Reverse Mutation Assay)	Yes	Acceptable	Salmonella typhimurium (as organism)	TA 1535			Not reported			no data	without	Positive			2009	7045
Carbofuran	1563-66-2	in vitro	Equivalent or similar to	OECD Guideline 471 (Bacterial Reverse Mutation Assay)	Yes	Acceptable	Salmonella typhimurium (as organism)	TA 1537			Not reported			no data	without	Negative			2009	7045
Carbofuran	1563-66-2	in vitro	Equivalent or similar to	OECD Guideline 471 (Bacterial Reverse Mutation Assay)	Yes	Acceptable	Salmonella typhimurium (as organism)	TA 1538			Not reported			no data	without	Negative			2009	7045
Carbofuran	1563-66-2	in vitro	Equivalent or similar to	OECD Guideline 471 (Bacterial Reverse Mutation Assay)	Yes	Acceptable	Salmonella typhimurium (as organism)	TA 98			Not reported			no data	without	Negative			2009	7045
Carbofuran	1563-66-2	in vitro	Equivalent or similar to	OECD Guideline 471 (Bacterial Reverse Mutation Assay)	Yes	Acceptable	Salmonella typhimurium (as organism)	TA 98			Not reported			no data	with	Negative			2009	7045
Carbofuran	1563-66-2	in vitro	Equivalent or similar to	OECD Guideline 471 (Bacterial Reverse Mutation Assay)	Yes	Acceptable	Salmonella typhimurium (as organism)	TA 100			Not reported			no data	with	Negative			2009	7045
Carbofuran	1563-66-2	in vitro	Equivalent or similar to	OECD Guideline 471 (Bacterial Reverse Mutation Assay)	Yes	Acceptable	Salmonella typhimurium (as organism)	TA 1535			Not reported			no data	without	Positive			2009	7045
Carbofuran	1563-66-2	in vitro	Equivalent or similar to	OECD Guideline 471 (Bacterial Reverse Mutation Assay)	Yes	Acceptable	Salmonella typhimurium (as organism)	TA 1535			Not reported			no data	with	Positive			2009	7045
Carbofuran	1563-66-2	in vitro	Equivalent or similar to	OECD Guideline 471 (Bacterial Reverse Mutation Assay)	Yes	Acceptable	Salmonella typhimurium (as organism)	TA 1538			Not reported			no data	with	Negative			2009	7045
Carbofuran	1563-66-2	in vitro	Equivalent or similar to	OECD Guideline 471 (Bacterial Reverse Mutation Assay)	Yes	Acceptable	Salmonella typhimurium (as organism)	TA 100			Not reported			no data	without	Negative			2009	7045
Carbofuran	1563-66-2	in vitro	Equivalent or similar to	OECD Guideline 471 (Bacterial Reverse Mutation Assay)	Yes	Acceptable	Salmonella typhimurium (as organism)	TA 1537			Not reported			no data	with	Negative			2009	7045
Carbofuran	1563-66-2	in vitro	Equivalent or similar to	OECD Guideline 471 (Bacterial Reverse Mutation Assay)	Yes	Acceptable	Salmonella typhimurium (as organism)	TA 1537			Not reported			no data	without	Negative			2009	7045
Carbofuran	1563-66-2	in vitro	Equivalent or similar to	OECD Guideline 471 (Bacterial Reverse Mutation Assay)	Yes	Acceptable	Salmonella typhimurium (as organism)	TA 1538			Not reported			no data	without	Negative			2009	7045
Carbofuran	1563-66-2	in vitro	Equivalent or similar to	OECD Guideline 471 (Bacterial Reverse Mutation Assay)	Yes	Acceptable	Salmonella typhimurium (as organism)	TA 100			Not reported			no data	with	Negative			2009	7045
Carbofuran	1563-66-2	in vitro	Equivalent or similar to	OECD Guideline 471 (Bacterial Reverse Mutation Assay)	Yes	Acceptable	Salmonella typhimurium (as organism)	TA 98			Not reported			no data	without	Negative			2009	7045
Carbofuran	1563-66-2	in vitro	Equivalent or similar to	OECD Guideline 471 (Bacterial Reverse Mutation Assay)	Yes	Acceptable	Salmonella typhimurium (as organism)	TA 1538			Not reported			no data	without	Negative			2009	7045
Carbofuran	1563-66-2	in vitro	Equivalent or similar to	OECD Guideline 471 (Bacterial Reverse Mutation Assay)	Yes	Acceptable	Salmonella typhimurium (as organism)	TA 1535			Not reported			no data	without	Positive			2009	7045
Carbofuran	1563-66-2	in vitro	Equivalent or similar to	OECD Guideline 471 (Bacterial Reverse Mutation Assay)	Yes	Acceptable	Salmonella typhimurium (as organism)	TA 1537			Not reported			no data	with	Negative			2009	7045
Carbofuran	1563-66-2	in vitro	Equivalent or similar to	OECD Guideline 471 (Bacterial Reverse Mutation Assay)	Yes	Acceptable	Salmonella typhimurium (as organism)	TA 1538			Not reported			no data	with	Negative			2009	7045
Carbofuran	1563-66-2	in vitro	Equivalent or similar to	OECD Guideline 471 (Bacterial Reverse Mutation Assay)	Yes	Acceptable	Salmonella typhimurium (as organism)	TA 1535			Not reported			no data	with	Positive			2009	7045
Carbofuran	1563-66-2	in vitro	Equivalent or similar to	OECD Guideline 471 (Bacterial Reverse Mutation Assay)	Yes	Acceptable	Salmonella typhimurium (as organism)	TA 1537			Not reported			no data	without	Negative			2009	7045
Carbofuran	1563-66-2	in vitro	Equivalent or similar to	OECD Guideline 471 (Bacterial Reverse Mutation Assay)	Yes	Acceptable	Salmonella typhimurium (as organism)	TA 98			Not reported			no data	with	Negative			2009	7045
Carbofuran	1563-66-2	in vitro	Equivalent or similar to	OECD Guideline 471 (Bacterial Reverse Mutation Assay)	Yes	Acceptable	Salmonella typhimurium (as organism)	TA 100			Not reported			no data	without	Negative			2009	7045
Carbofuran	1563-66-2	in vitro	Equivalent or similar to	OECD Guideline 471 (Bacterial Reverse Mutation Assay)	Yes	Acceptable	Salmonella typhimurium (as organism)	TA 100			Not reported			no data	with	Negative			2009	7045
Carbofuran	1563-66-2	in vitro	Equivalent or similar to	OECD Guideline 471 (Bacterial Reverse Mutation Assay)	Yes	Acceptable	Salmonella typhimurium (as organism)	TA 1538			Not reported			no data	without	Negative			2009	7045
Carbofuran	1563-66-2	in vitro	Equivalent or similar to	OECD Guideline 471 (Bacterial Reverse Mutation Assay)	Yes	Acceptable	Salmonella typhimurium (as organism)	TA 1535			Not reported			no data	with	Positive			2009	7045
Carbofuran	1563-66-2	in vitro	Equivalent or similar to	OECD Guideline 471 (Bacterial Reverse Mutation Assay)	Yes	Acceptable	Salmonella typhimurium (as organism)	TA 98			Not reported			no data	without	Negative			2009	7045
Carbofuran	1563-66-2	in vitro	Equivalent or similar to	OECD Guideline 471 (Bacterial Reverse Mutation Assay)	Yes	Acceptable	Salmonella typhimurium (as organism)	TA 1537			Not reported			no data	with	Negative			2009	7045
Carbofuran	1563-66-2	in vitro	Equivalent or similar to	OECD Guideline 471 (Bacterial Reverse Mutation Assay)	Yes	Acceptable	Salmonella typhimurium (as organism)	TA 1538			Not reported			no data	with	Negative			2009	7045
Carbofuran	1563-66-2	in vitro	Equivalent or similar to	OECD Guideline 471 (Bacterial Reverse Mutation Assay)	Yes	Acceptable	Salmonella typhimurium (as organism)	TA 1537			Not reported			no data	without	Negative			2009	7045
Carbofuran	1563-66-2	in vitro	Equivalent or similar to	OECD Guideline 471 (Bacterial Reverse Mutation Assay)	Yes	Acceptable	Salmonella typhimurium (as organism)	TA 1535			Not reported			no data	without	Positive			2009	7045
Carbofuran	1563-66-2	in vitro	Equivalent or similar to	OECD Guideline 471 (Bacterial Reverse Mutation Assay)	Yes	Acceptable	Salmonella typhimurium (as organism)	TA 100			Not reported			no data	without	Negative			2009	7045
Carbofuran	1563-66-2	in vitro	Equivalent or similar to	OECD Guideline 471 (Bacterial Reverse Mutation Assay)	Yes	Acceptable	Salmonella typhimurium (as organism)	TA 98			Not reported			no data	with	Negative			2009	7045
Carbofuran	1563-66-2	in vitro	Equivalent or similar to	OECD Guideline 471 (Bacterial Reverse Mutation Assay)	Yes	Acceptable	Salmonella typhimurium (as organism)	TA 98			Not reported			no data	with	Negative			2009	7045
Carbofuran	1563-66-2	in vitro	Equivalent or similar to	OECD Guideline 471 (Bacterial Reverse Mutation Assay)	Yes	Acceptable	Salmonella typhimurium (as organism)	TA 1535			Not reported			no data	with	Positive			2009	7045
Carbofuran	1563-66-2	in vitro	Equivalent or similar to	OECD Guideline 471 (Bacterial Reverse Mutation Assay)	Yes	Acceptable	Salmonella typhimurium (as organism)	TA 1538			Not reported			no data	with	Negative			2009	7045
Carbofuran	1563-66-2	in vitro	Equivalent or similar to	OECD Guideline 471 (Bacterial Reverse Mutation Assay)	Yes	Acceptable	Salmonella typhimurium (as organism)	TA 100			Not reported			no data	with	Negative			2009	7045
Carbofuran	1563-66-2	in vitro	Equivalent or similar to	OECD Guideline 471 (Bacterial Reverse Mutation Assay)	Yes	Acceptable	Salmonella typhimurium (as organism)	TA 98			Not reported			no data	without	Negative			2009	7045
Carbofuran	1563-66-2	in vitro	Equivalent or similar to	OECD Guideline 471 (Bacterial Reverse Mutation Assay)	Yes	Acceptable	Salmonella typhimurium (as organism)	TA 1538			Not reported			no data	without	Negative			2009	7045
Carbofuran	1563-66-2	in vitro	Equivalent or similar to	OECD Guideline 471 (Bacterial Reverse Mutation Assay)	Yes	Acceptable	Salmonella typhimurium (as organism)	TA 1537			Not reported			no data	without	Negative			2009	7045
Carbofuran	1563-66-2	in vitro	Equivalent or similar to	OECD Guideline 471 (Bacterial Reverse Mutation Assay)	Yes	Acceptable	Salmonella typhimurium (as organism)	TA 100			Not reported			no data	without	Negative			2009	7045
Carbofuran	1563-66-2	in vitro	Equivalent or similar to	OECD Guideline 471 (Bacterial Reverse Mutation Assay)	Yes	Acceptable	Salmonella typhimurium (as organism)	TA 1537			Not reported			no data	with	Negative			2009	7045
Carbofuran	1563-66-2	in vitro	Equivalent or similar to	OECD Guideline 471 (Bacterial Reverse Mutation Assay)	Yes	Acceptable	Salmonella typhimurium (as organism)	TA 1535			Not reported			no data	without	Positive			2009	7045
[truncated: 14,728 more rows]
